# Supplementary material for: Dental Calculus Formation Is Linked to Diet and Phylogeny in Mammals
Source: Ecol Evol. 2026 Jul 24;16(7):e74105. doi: 10.1002/ece3.74105 (PMC13400996; doi:10.1002/ece3.74105)
Supplement: Supplementary file 2 — Table S1: ece374105‐sup‐0002‐TablesS1‐S5.xlsx. [file ECE3-16-e74105-s001.xlsx]

## Sheet: Table Headers
Column ID
Table S1	Dental calculus survey results for each surveyed specimen
Museum
Catalogue.accession	Accession number in museum catalogue
Recorded.Species	Species as recorded on label
Genus	Taxonomic classifications taken from MCC mammalian consensus tree downloaded from vertlife.org (Upham et al., 2019)
Family
Order
Accepted.Species	Species after harmonizing taxonomy
Country	Specimen country of origin as recorded on specimen label
Location	Detailed provenance (e.g., town/region) as recorded on specimen label
Sex	As noted in collection catalogues or on specimen label
Age	Estimated age of individual at death, as noted in collection catalogues or on specimen label
Year	Year of specimen collection or inclusion into the museum catalogue
UIL	Upper Incisor Lingual		NA values either reflect missing data (no teeth of this type found in the jaw) or missing tooth type (tooth type not present in the species)
UIB	Upper Incisor Buccal
UCL	Upper Canine Lingual
UCB	Upper Canine Buccal
UML	Upper Molar Lingual
UMB	Upper Molar Buccal
LIL	Lower Incisor Lingual
LIB	Lower Incisor Buccal
LCL	Lower Canine Lingual
LCB	Lower Canine Buccal
LML	Lower Molar Lingual
LMB	Lower Molar Buccal
Individual.history	Captive or Wild
Table S2	Dental calculus and diet scores for each surveyed species, including only specimens collected in the wild
Species
Incisor score	Average score per incisor combining side and jaw
Canine score	Average score per canine combining side and jaw
Molar score	Average score per molar combining side and jaw
Incisor Binary	Binarized score for incisors
Canine Binary	Binarized score for canines
Molar Binary	Binarized score for molars
Proteins & Fats	Summed values of crude protein and ether extract from Lintulaakso et al. 2023
Sugars & Starches	Value of nitrogen free extract from Lintulaakso et al. 2023
Fiber	Summed values of crude fiber and ash from Lintulaakso et al. 2023
Table S3
Post hoc Tukey's HSD tests for calculus score by tooth type (A) and diet group (B)
Post hoc Tukey's HSD tests for calculus score by captivity status nested in diet (C) and species nested in museum (D)
Table S4	Sensitivity analyses for phylogenetic measures
A: Sensitivity analyes for species sampling (Pagel's Lambda)
Influential species for lambda	Species with strongest influence on phylogenetic signal calculation when removed in leave-one-out tests
Species removed	Species removed for sensitivity test
lambda	Value of Pagel's lambda calculated with species removed
DF	Difference between leave-one-out lambda value and full dataset lambda value
Change (%)	% change from lambda calculated on full datset
Pval	p value for lambda calculation
B: Sensitivity analyses for family-level representation (Pagel's Lambda)
Clades with >=5 species tested	Clades with >=5 species removed for leave-one-out tests
clade.removed	Name of clade removed (family level)
N.species	Number of species in clade
estimate	Lamba value estimated with clade removed
DIF.est	Difference between leave-one-out lambda value and full dataset lambda value
Change (%)	% change from lambda calculated on full datset
Pval	p value for lambda calculation
m.null.estimate	Lambda value estimated on null model of random species removal
Pval.randomization	p value for null model lambda calculation
Table S5	Predicted molar DC scores for unsurveyed species
Species
Proteins & Fats	Summed values of crude protein and ether extract from Lintulaakso et al. 2023
Sugars & Starches	Value of nitrogen free extract from Lintulaakso et al. 2023
Fiber	Summed values of crude fiber and ash from Lintulaakso et al. 2023
Predicted Molar Score	Predicted molar calculus score (range: 0-1)

## Sheet: Table_S1_survey_results
Museum	Catalogue.accession	Recorded.Species	Accepted.Species	Genus	Family	Order	Country	Location	Sex	Age	Year	UIL	UIB	UCL	UCB	UML	UMB	LIL	LIB	LCL	LCB	LML	LMB	Individual.history
NHMUK	NHMUK ZD 1926.6.4.4	Acinonyx jubatus	Acinonyx jubatus	Acinonyx	FELIDAE	CARNIVORA	Angola	Angola				0	0	0	0	0	0	0	0	0	0	0	0	wild
NHMUK	NHMUK ZD 1926.6.4.5	Acinonyx jubatus	Acinonyx jubatus	Acinonyx	FELIDAE	CARNIVORA	Angola	Angola				0	0	0	0	0	0	0	0	0	0	0	0	wild
NHMUK	NHMUK ZD 1927.2.11.16	Acinonyx jubatus	Acinonyx jubatus	Acinonyx	FELIDAE	CARNIVORA	South Africa	Koodoos River Zoutpans Berg, Transvaal	F			0	0	0	0	0	0	0	0	0	0	0	0	wild
NHMUK	NHMUK ZD 1931.1.2.9	Acinonyx jubatus	Acinonyx jubatus	Acinonyx	FELIDAE	CARNIVORA	Kenya	Maktau				NA	NA	NA	NA	0	0	NA	NA	0	0	0	0	wild
NHMUK	NHMUK ZD 1931.1.3.3	Acinonyx jubatus	Acinonyx jubatus	Acinonyx	FELIDAE	CARNIVORA	Kenya	Mbagattu district, Nairobi				0	0	0	0	1	1	0	0	0	0	0	0	wild
NHMUK	NHMUK ZD 1927.9.20.3	Acinonyx jubatus	Acinonyx jubatus	Acinonyx	FELIDAE	CARNIVORA	Kenya	North-east of Nairobi				0	0	0	0	0	0	0	0	0	0	0	0	wild
NHMUK	NHMUK ZD 1942.60	Acinonyx jubatus	Acinonyx jubatus	Acinonyx	FELIDAE	CARNIVORA	Kenya	Kenya colony				0	0	NA	NA	0	1	NA	NA	0	0	0	0	wild
NHMUK	NHMUK ZD 1935.2.3.1	Acinonyx jubatus	Acinonyx jubatus	Acinonyx	FELIDAE	CARNIVORA	Uganda	Bugando Uganda				0	1	0	0	0	0	0	0	0	0	0	0	wild
NHMUK	NHMUK ZD 1905.11.5.10	Acinonyx jubatus	Acinonyx jubatus	Acinonyx	FELIDAE	CARNIVORA	Somaliland	Khausa Jungle, British Somaliland				0	0	0	0	0	0	0	0	0	0	0	0	wild
NHMUK	NHMUK ZD 1932.12.27.1	Acinonyx jubatus	Acinonyx jubatus	Acinonyx	FELIDAE	CARNIVORA	Nigeria					0	0	0	0	0	0	0	0	0	0	0	0	wild
NHMUK	NHMUK ZD 1896.8.20.1	Ailuropoda melanoleuca	Ailuropoda melanoleuca	Ailuropoda	URSIDAE	CARNIVORA	China	Sichuan				1	1	1	1	2	1	2	2	2	2	3	2	wild
NHMUK	NHMUK ZD 1955.587	Ailuropoda melanoleuca	Ailuropoda melanoleuca	Ailuropoda	URSIDAE	CARNIVORA	China	Sichuan				1	0	1	0	1	1	NA	NA	1	1	1	1	wild
NHMUK	NHMUK ZD 1939.3808	Ailuropoda melanoleuca	Ailuropoda melanoleuca	Ailuropoda	URSIDAE	CARNIVORA			M		1894	1	1	1	1	2	1	2	2	2	2	1	2	wild
NHMUK	NHMUK ZD 1955.586	Ailuropoda melanoleuca	Ailuropoda melanoleuca	Ailuropoda	URSIDAE	CARNIVORA	China	Sichuan				1	1	NA	NA	1	2	NA	NA	NA	NA	1	1	wild
NHMUK	NHMUK ZD 1955.590	Ailuropoda melanoleuca	Ailuropoda melanoleuca	Ailuropoda	URSIDAE	CARNIVORA	China	Sichuan			1938	1	1	2	1	1	1	0	0	0	0	1	1	wild
NHMUK	NHMUK ZD 1955.592	Ailuropoda melanoleuca	Ailuropoda melanoleuca	Ailuropoda	URSIDAE	CARNIVORA	China	Hongshuikeo Sichuan	M			NA	NA	2	2	3	3	NA	NA	2	2	2	2	wild
NHMUK	NHMUK ZD 1955.589	Ailuropoda melanoleuca	Ailuropoda melanoleuca	Ailuropoda	URSIDAE	CARNIVORA	China	Sichuan				0	0	1	1	2	2	NA	NA	0	0	3	2	wild
NHMUK	NHMUK ZD 1955.591	Ailuropoda melanoleuca	Ailuropoda melanoleuca	Ailuropoda	URSIDAE	CARNIVORA	China	Sichuan				2	1	2	1	2	2	2	1	2	1	2	2	wild
NHMUK	NHMUK ZD 1909.7.21.3	Ailuropoda melanoleuca	Ailuropoda melanoleuca	Ailuropoda	URSIDAE	CARNIVORA	China	Upper Min River, Sichuan				1	1	1	1	1	2	1	1	1	1	2	2	wild
NHMUK	NHMUK ZD 1955.588	Ailuropoda melanoleuca	Ailuropoda melanoleuca	Ailuropoda	URSIDAE	CARNIVORA	China	Sichuan				1	1	1	1	2	2	1	1	2	1	2	3	wild
NHMUK	NHMUK ZD 1915.9.1.97	Ailurus fulgens	Ailurus fulgens	Ailurus	AILURIDAE	CARNIVORA	India	Chuntang, Sikkim	M			0	0	0	0	0	0	0	0	0	0	0	0	wild
NHMUK	NHMUK ZD 1923.1.23.1	Ailurus fulgens	Ailurus fulgens	Ailurus	AILURIDAE	CARNIVORA	China	Chumbi, 14000 ft, Tibet	F			0	0	0	0	0	0	0	0	0	0	0	0	wild
NHMUK	NHMUK GERM 226.g	Ailurus fulgens	Ailurus fulgens	Ailurus	AILURIDAE	CARNIVORA						0	0	0	0	0	0	0	0	0	0	0	0	wild
NHMUK	NHMUK ZD 1975.2338	Ailurus fulgens	Ailurus fulgens	Ailurus	AILURIDAE	CARNIVORA						0	0	0	0	0	0	0	0	0	0	0	0	wild
NHMUK	NHMUK ZD 1986.727	Ailurus fulgens	Ailurus fulgens	Ailurus	AILURIDAE	CARNIVORA						0	0	0	0	0	0	0	0	0	0	0	0	wild
NHMUK	NHMUK ZD 1858.6.24.79	Ailurus fulgens fulgens	Ailurus fulgens	Ailurus	AILURIDAE	CARNIVORA	India	Sikim				0	0	0	0	1	1	0	0	0	0	0	1	wild
NHMUK	NHMUK ZD 1950.581	Ailurus fulgens styani	Ailurus fulgens	Ailurus	AILURIDAE	CARNIVORA	Myanmar	Taron Valley, Upper Burma				0	0	0	0	0	0	0	0	0	0	0	0	wild
NHMUK	NHMUK ZD 1923.4.1.22	Ailurus fulgens styani	Ailurus fulgens	Ailurus	AILURIDAE	CARNIVORA	China	Yunnan	F			0	0	0	0	0	0	0	0	0	0	0	0	wild
NHMUK	NHMUK ZD 1922.9.1.88	Ailurus styani	Ailurus fulgens	Ailurus	AILURIDAE	CARNIVORA	China	Li Kiang Rge, Yunnan	F			0	0	0	0	0	0	0	0	0	0	0	0	wild
NHMUK	NHMUK ZD 1922.9.1.39	Ailurus styani	Ailurus fulgens	Ailurus	AILURIDAE	CARNIVORA	China	Li Kiang Rge, Yunnan	F			0	0	0	0	0	0	0	0	0	0	0	0	wild
NHMUK	NHMUK ZD 1964.1072	Anomalurus derbianus neavei	Anomalurus derbianus	Anomalurus	ANOMALURIDAE	RODENTIA	Zambia	Chinan, 8mls E of Dipalata, Banovale, N. Rhodesia,	M			0	0	NA	NA	1	1	0	0	NA	NA	1	1	wild
NHMUK	NHMUK ZD 1963.1073	Anomalurus derbianus neavei	Anomalurus derbianus	Anomalurus	ANOMALURIDAE	RODENTIA	Zambia	25 Km S of Cazombo, Upper Zembesi	F			2	1	NA	NA	2	2	2	0	NA	NA	1	1	wild
NHMUK	NHMUK ZD 1964.1075	Anomalurus derbianus neavei	Anomalurus derbianus	Anomalurus	ANOMALURIDAE	RODENTIA	Zambia	15 m E.N.E. of Chitokoloki, N. Rhodesia	F			0	0	NA	NA	2	2	0	0	NA	NA	2	2	wild
NHMUK	NHMUK ZD 1963.1072	Anomalurus derbianus neavei	Anomalurus derbianus	Anomalurus	ANOMALURIDAE	RODENTIA	Angola	Alto Chicapa			1954	2	0	NA	NA	2	2	2	0	NA	NA	2	2	wild
NHMUK	NHMUK ZD 1937.1.4.65	Anomalurus neavei	Anomalurus derbianus	Anomalurus	ANOMALURIDAE	RODENTIA	Zambia	Balovale, Upper Zambesi, N. Rhodesia	M			2	1	NA	NA	2	2	2	0	NA	NA	2	2	wild
NHMUK	NHMUK ZD 1937.1.4.66	Anomalurus neavei	Anomalurus derbianus	Anomalurus	ANOMALURIDAE	RODENTIA	Zambia	Balovale, Upper Zambesi, N. Rhodesia	F			2	2	NA	NA	2	2	2	1	NA	NA	2	2	wild
NHMUK	NHMUK ZD 1946.548	Anomalurus neavei	Anomalurus derbianus	Anomalurus	ANOMALURIDAE	RODENTIA	Zambia	Luakera R., N. Rhodesia	F			1	0	NA	NA	3	2	2	0	NA	NA	3	3	wild
NHMUK	NHMUK ZD 1937.1.4.63	Anomalurus neavei	Anomalurus derbianus	Anomalurus	ANOMALURIDAE	RODENTIA	Zambia	Balovale, Upper Zambesi, N. Rhodesia	M			1	1	NA	NA	2	2	1	1	NA	NA	3	2	wild
NHMUK	NHMUK ZD 1907.1.11.25	Anomalurus neavei	Anomalurus derbianus	Anomalurus	ANOMALURIDAE	RODENTIA	Zimbabwe	Rhodesia	F			1	0	NA	NA	2	2	1	0	NA	NA	2	2	wild
NHMUK	NHMUK ZD 1937.1.4.64	Anomalurus neavei	Anomalurus derbianus	Anomalurus	ANOMALURIDAE	RODENTIA	Zambia	Balovale, Upper Zambesi, N. Rhodesia	M			2	1	NA	NA	3	2	2	0	NA	NA	3	2	wild
NHMUK	NHMUK ZD 1944.61	Babyrousa babyrousa	Babyrousa babyrussa	Babyrousa	SUIDAE	CETARTIODACTYLA	Indonesia	Celebs Suluhuesi				3	3	NA	NA	1	1	3	3	NA	NA	1	1	wild
NHMUK	NHMUK ZD 1846.3.13.3	Babyrousa babyrousa	Babyrousa babyrussa	Babyrousa	SUIDAE	CETARTIODACTYLA	Indonesia	Celebs Suluhuesi				2	2	NA	NA	2	2	2	2	2	2	2	2	wild
NHMUK	NHMUK ZD 1919.11.23.2	Babyrousa babyrousa	Babyrousa babyrussa	Babyrousa	SUIDAE	CETARTIODACTYLA	Indonesia	Soela Tabi Aboe Island			1918	3	3	NA	NA	2	2	3	3	NA	NA	2	2	wild
NHMUK	NHMUK ZD 1919.11.23.3	Babyrousa babyrousa	Babyrousa babyrussa	Babyrousa	SUIDAE	CETARTIODACTYLA	Indonesia	Soela Tabi Aboe Island				3	3	NA	NA	3	3	3	3	NA	NA	3	3	wild
NHMUK	NHMUK ZD 1935.4.6.4	Babyrousa babyrousa	Babyrousa babyrussa	Babyrousa	SUIDAE	CETARTIODACTYLA	Indonesia	Buru				3	3	NA	NA	2	1	2	2	0	0	2	1	wild
NHMUK	NHMUK ZD 1909.11.30.2	Babyrousa babyrousa	Babyrousa babyrussa	Babyrousa	SUIDAE	CETARTIODACTYLA	Indonesia	Somalta, west of kwanglang, North Celibes	M			NA	NA	NA	NA	2	2	3	3	NA	NA	3	3	wild
NHMUK	NHMUK ZD 1919.11.23.5	Babyrousa babyrousa	Babyrousa babyrussa	Babyrousa	SUIDAE	CETARTIODACTYLA	Indonesia	Soela Tabi Aboe Island				3	3	NA	NA	2	2	3	3	2	2	2	2	wild
NHMUK	NHMUK ZD 1851.10.23.1 / GERM 718.g	Babyrousa babyrousa	Babyrousa babyrussa	Babyrousa	SUIDAE	CETARTIODACTYLA						NA	NA	NA	NA	1	0	NA	NA	0	0	1	1	wild
NHMUK	NHMUK ZD 1939.4442.a	Babyrousa babyrousa	Babyrousa babyrussa	Babyrousa	SUIDAE	CETARTIODACTYLA		Rothschild ex tring				NA	NA	NA	NA	3	3	1	2	2	0	3	3	wild
NHMUK	NHMUK ZD 1859.8.16.4	Babyrousa babyrousa	Babyrousa babyrussa	Babyrousa	SUIDAE	CETARTIODACTYLA	Indonesia	Borneo				3	3	NA	NA	3	1	3	3	3	3	2	1	wild
NHMUK	NHMUK ZD 1887.2.10.5	Bos javanicus	Bos javanicus	Bos	BOVIDAE	CETARTIODACTYLA	Indonesia	Borneo, Rejang River				NA	NA	NA	NA	2	2	NA	NA	NA	NA	NA	NA	wild
NHMUK	NHMUK ZD 1887.2.10.3	Bos javanicus (Bibos banteng)	Bos javanicus	Bos	BOVIDAE	CETARTIODACTYLA	Indonesia	Borneo, Rejang Valley				NA	NA	NA	NA	2	2	NA	NA	NA	NA	NA	NA	wild
NHMUK	NHMUK ZD 1938.7.29.5	Bos javanicus (label: Bibos banteng bantang)	Bos javanicus	Bos	BOVIDAE	CETARTIODACTYLA	Myanmar	Lower Burma, Pangalay				NA	NA	NA	NA	1	2	NA	NA	NA	NA	NA	NA	wild
NHMUK	NHMUK ZD 1909.11.16.1	Bos javanicus (label: Bibos banteng birmanicus)	Bos javanicus	Bos	BOVIDAE	CETARTIODACTYLA	Myanmar	Burma				NA	NA	NA	NA	2	2	NA	NA	NA	NA	NA	NA	wild
NHMUK	NHMUK ZD 1846.12.15.4	Bos javanicus (label: Bibos banteng)	Bos javanicus	Bos	BOVIDAE	CETARTIODACTYLA	Indonesia	Java				NA	NA	NA	NA	2	2	NA	NA	NA	NA	1	2	wild
NHMUK	NHMUK ZD 1933.7.7.1	Bos javanicus (label: Bibos banteng)	Bos javanicus	Bos	BOVIDAE	CETARTIODACTYLA	Myanmar	Upper Burma, Myirkyina				NA	NA	NA	NA	3	2	NA	NA	NA	NA	NA	NA	wild
NHMUK	NHMUK ZD 1917.7.8.4	Bos javanius	Bos javanicus	Bos	BOVIDAE	CETARTIODACTYLA	Myanmar	Ruby mines district			1917	NA	NA	NA	NA	2	3	NA	NA	NA	NA	NA	NA	wild
NHMUK	NHMUK ZD 1903.10.1.5	Callithrix jacchus	Callithrix jacchus	Callithrix	CALLITRICHIDAE	PRIMATES	Brazil	S. Lourenco, Pernombuco	M			1	0	1	0	1	1	1	0	1	0	0	1	wild
NHMUK	NHMUK ZD 1903.10.1.8	Callithrix jacchus	Callithrix jacchus	Callithrix	CALLITRICHIDAE	PRIMATES	Brazil	S. Lourenco, Pernombuco	F			0	0	0	0	0	0	0	0	0	0	0	0	wild
NMS	Z.2015.140.1	Alouatta caraya	Alouatta caraya	Alouatta	ATELIDAE	PRIMATES	Brazil		M	Adult	1989	NA	NA	NA	NA	2	2	NA	NA	NA	NA	2	2	wild
NHMUK	NHMUK ZD 1905.7.22.1	Cercopithecus diana	Cercopithecus diana	Cercopithecus	CERCOPITHECIDAE	PRIMATES	Liberia	St Paul's R.	F			1	1	1	1	2	2	2	2	2	2	2	3	wild
NMS	Z.2002.170.2	Bubalus depressicornis	Bubalus depressicornis	Bubalus	BOVIDAE	CETARTIODACTYLA	Indonesia	Lasalimo village	M	Adult	1999	NA	NA	NA	NA	3	3	NA	NA	NA	NA	NA	NA	wild
NHMUK	NHMUK ZD 1875.4.30.1	Cercopithecus diana roloway	Cercopithecus diana	Cercopithecus	CERCOPITHECIDAE	PRIMATES	Ghana					2	2	2	2	3	2	2	2	2	2	3	3	wild
NHMUK	NHMUK ZD 1935.10.22.17	Cercopithecus diana roloway	Cercopithecus diana	Cercopithecus	CERCOPITHECIDAE	PRIMATES	Ghana	Goaso, Ashanti, Gold Coast,	M			1	1	1	1	2	2	1	1	2	1	2	2	wild
NHMUK	NHMUK ZD 1935.10.22.18	Cercopithecus diana roloway	Cercopithecus diana	Cercopithecus	CERCOPITHECIDAE	PRIMATES	Ghana	Goaso, Ashanti	M			1	1	1	1	2	2	0	1	1	0	2	2	wild
NHMUK	NHMUK ZD 1977.402	Cercopithecus diana roloway	Cercopithecus diana	Cercopithecus	CERCOPITHECIDAE	PRIMATES		W. Africa				0	0	0	0	0	0	0	0	0	0	1	1	wild
NHMUK	NHMUK ZD 1935.10.22.20	Cercopithecus diana roloway	Cercopithecus diana	Cercopithecus	CERCOPITHECIDAE	PRIMATES	Ghana	Goaso, Ashanti, Gold Coast	F			2	1	1	1	2	1	1	1	1	1	2	2	wild
NHMUK	NHMUK ZD 1875.4.30.2	Cercopithecus diana roloway	Cercopithecus diana	Cercopithecus	CERCOPITHECIDAE	PRIMATES	Ghana	Zantee	F			2	2	1	1	2	2	1	1	1	2	2	2	wild
NHMUK	NHMUK ZD 1939.2639	Choloepus didactylus	Choloepus didactylus	Choloepus	MEGALONYCHIDAE	PILOSA	Colombia	Cebaca				NA	NA	3	3	3	3	NA	NA	3	3	3	3	wild
NHMUK	NHMUK ZD 1869.7.19.11	Choloepus didactylus	Choloepus didactylus	Choloepus	MEGALONYCHIDAE	PILOSA	Costa Rica					NA	NA	3	3	3	3	NA	NA	3	3	3	3	wild
NHMUK	NHMUK ZD 1867.8.28.1	Choloepus didactylus	Choloepus didactylus	Choloepus	MEGALONYCHIDAE	PILOSA	Costa Rica					NA	NA	3	3	3	3	NA	NA	3	3	3	3	wild
NHMUK	NHMUK ZD 1899.10.22.2	Choloepus didactylus	Choloepus didactylus	Choloepus	MEGALONYCHIDAE	PILOSA	Costa Rica					NA	NA	3	3	3	3	NA	NA	3	3	3	3	wild
NHMUK	NHMUK ZD 1924.4.21.1	Choloepus didactylus	Choloepus didactylus	Choloepus	MEGALONYCHIDAE	PILOSA	Colombia	San Juan del Rio				NA	NA	3	3	3	3	NA	NA	3	3	3	3	wild
NHMUK	NHMUK ZD 1893.12.22.2	Choloepus didactylus	Choloepus didactylus	Choloepus	MEGALONYCHIDAE	PILOSA	Costa Rica					NA	NA	3	3	3	3	NA	NA	3	3	3	3	wild
NHMUK	NHMUK ZD 1914.5.28.27	Choloepus didactylus	Choloepus didactylus	Choloepus	MEGALONYCHIDAE	PILOSA	Colombia		M			NA	NA	2	2	2	2	NA	NA	2	2	2	2	wild
NHMUK	NHMUK ZD 1913.8.10.10	Choloepus didactylus	Choloepus didactylus	Choloepus	MEGALONYCHIDAE	PILOSA	Colombia		M			NA	NA	3	3	3	3	NA	NA	3	3	3	3	wild
NHMUK	NHMUK ZD 1878.7.6.1	Choloepus didactylus	Choloepus didactylus	Choloepus	MEGALONYCHIDAE	PILOSA	Colombia					NA	NA	3	3	3	3	NA	NA	3	3	3	3	wild
NHMUK	NHMUK ZD 1853.6.23.29	Choloepus didactylus	Choloepus didactylus	Choloepus	MEGALONYCHIDAE	PILOSA	Ecuador					NA	NA	3	3	3	3	NA	NA	3	3	3	3	wild
NHMUK	NHMUK ZD 1901.8.3.6	Choloepus sp. (with didactylus)	Choloepus didactylus	Choloepus	MEGALONYCHIDAE	PILOSA	Ecuador	N Ecuador	F			NA	NA	3	3	3	3	NA	NA	3	3	3	3	wild
NHMUK	NHMUK ZD 1915.9.3.1	Chrysochloris asiatica	Chrysochloris asiatica	Chrysochloris	CHRYSOCHLORIDAE	AFROSORICIDA	South Africa	Rondebosch, Cape Town	M			0	0	0	0	0	0	0	0	0	0	0	0	wild
NHMUK	NHMUK ZD 1843.9.27.19	Chrysochloris asiatica	Chrysochloris asiatica	Chrysochloris	CHRYSOCHLORIDAE	AFROSORICIDA	South Africa					0	0	0	0	0	0	NA	NA	NA	NA	NA	NA	wild
NHMUK	NHMUK ZD 1949.241	Chrysochloris asiatica	Chrysochloris asiatica	Chrysochloris	CHRYSOCHLORIDAE	AFROSORICIDA	South Africa		F			0	0	0	0	0	0	0	0	0	0	0	0	wild
NHMUK	NHMUK ZD 1947.1396	Chrysochloris asiatica	Chrysochloris asiatica	Chrysochloris	CHRYSOCHLORIDAE	AFROSORICIDA	South Africa					0	0	0	0	0	0	0	0	0	0	0	0	wild
NHMUK	NHMUK ZD 1843.9.27.21	Chrysochloris asiatica	Chrysochloris asiatica	Chrysochloris	CHRYSOCHLORIDAE	AFROSORICIDA	South Africa					0	0	0	0	0	0	0	0	0	0	0	0	wild
NHMUK	NHMUK ZD 1898.3.25.1	Chrysochloris asiatica	Chrysochloris asiatica	Chrysochloris	CHRYSOCHLORIDAE	AFROSORICIDA	South Africa					0	0	0	0	0	0	0	0	0	0	0	0	wild
NHMUK	NHMUK ZD 1907.7.10.7	Chrysochloris asiatica	Chrysochloris asiatica	Chrysochloris	CHRYSOCHLORIDAE	AFROSORICIDA	South Africa	Stellenbosch	F			0	0	0	0	1	1	NA	NA	NA	NA	NA	NA	wild
NHMUK	NHMUK ZD 1907.4.7.1	Chrysochloris asiatica	Chrysochloris asiatica	Chrysochloris	CHRYSOCHLORIDAE	AFROSORICIDA	South Africa	C colony	F			0	0	0	0	1	0	NA	NA	NA	NA	NA	NA	wild
NHMUK	NHMUK ZD 1947.1392	Chrysochloris asiatica	Chrysochloris asiatica	Chrysochloris	CHRYSOCHLORIDAE	AFROSORICIDA	South Africa					0	0	0	0	0	0	0	0	0	0	0	0	wild
NHMUK	NHMUK ZD 1923.11.6.1	Chrysocyon brachyurus	Chrysocyon brachyurus	Chrysocyon	CANIDAE	CARNIVORA	Brazil	Matto grosso				0	0	0	0	0	0	0	0	0	0	0	0	wild
NHMUK	NHMUK ZD 1894.3.6.6	Chrysocyon brachyurus	Chrysocyon brachyurus	Chrysocyon	CANIDAE	CARNIVORA	Paraguay					0	0	0	0	0	0	0	0	0	0	0	0	wild
NHMUK	NHMUK ZD 1976.672	Chrysocyon brachyurus	Chrysocyon brachyurus	Chrysocyon	CANIDAE	CARNIVORA	Brazil	Matto grosso			1968	0	0	0	0	1	1	0	0	0	0	1	1	wild
NHMUK	NHMUK ZD 1957.517	Chrysocyon brachyurus	Chrysocyon brachyurus	Chrysocyon	CANIDAE	CARNIVORA	Argentina					0	0	0	0	0	0	0	0	0	0	0	0	wild
NHMUK	NHMUK ZD 1863.7.7.6	Connochaetes taurinus	Connochaetes taurinus	Connochaetes	BOVIDAE	CETARTIODACTYLA	Tanzania	Uzanamo, Eastern Tangyanika	F		1863	NA	NA	NA	NA	2	2	NA	NA	NA	NA	2	2	wild
NHMUK	NHMUK ZD 1902.11.18.4	Connochaetes taurinus	Connochaetes taurinus	Connochaetes	BOVIDAE	CETARTIODACTYLA	Kenya	Kilimakin, Ukamba	F		1899	NA	NA	NA	NA	3	2	NA	NA	NA	NA	3	3	wild
NHMUK	NHMUK ZD 1907.4.12.1	Connochaetes taurinus	Connochaetes taurinus	Connochaetes	BOVIDAE	CETARTIODACTYLA	Zambia	NW Rhodesia, Barotsiland			1907	NA	NA	NA	NA	2	2	NA	NA	NA	NA	2	2	wild
NHMUK	NHMUK ZD 1966.841	Connochaetes taurinus	Connochaetes taurinus	Connochaetes	BOVIDAE	CETARTIODACTYLA	Zambia		M		1962	NA	NA	NA	NA	1	0	NA	NA	NA	NA	1	1	wild
NHMUK	NHMUK ZD 1968.693	Connochaetes taurinus	Connochaetes taurinus	Connochaetes	BOVIDAE	CETARTIODACTYLA	Zambia		M		1967	NA	NA	NA	NA	2	2	NA	NA	NA	NA	2	2	wild
NHMUK	NHMUK ZD 1966.47	Connochaetes taurinus	Connochaetes taurinus	Connochaetes	BOVIDAE	CETARTIODACTYLA	Zimbabwe	Crawcroft, Dodderberg Ranch, Matabeleland, South Rhodesia,				NA	NA	NA	NA	2	2	NA	NA	NA	NA	2	2	wild
NHMUK	NHMUK ZD 1966.472	Connochaetes taurinus	Connochaetes taurinus	Connochaetes	BOVIDAE	CETARTIODACTYLA	Zimbabwe	Crawcroft, Doddergberg Ranch, Matabeleland, South Rhodesia,				NA	NA	NA	NA	3	2	NA	NA	NA	NA	3	2	wild
NHMUK	NHMUK ZD 1966.465	Connochaetes taurinus	Connochaetes taurinus	Connochaetes	BOVIDAE	CETARTIODACTYLA	Zimbabwe	Dodderberg Ranch, Matabeleland, South Rhodesia				NA	NA	NA	NA	3	2	NA	NA	NA	NA	3	2	wild
NHMUK	NHMUK ZD 1966.468	Connochaetes taurinus	Connochaetes taurinus	Connochaetes	BOVIDAE	CETARTIODACTYLA	Zimbabwe	Dodderberg Ranch, Matabeleland, South Rhodesia				NA	NA	NA	NA	3	2	NA	NA	NA	NA	3	2	wild
NHMUK	NHMUK ZD 1966.471	Connochaetes taurinus	Connochaetes taurinus	Connochaetes	BOVIDAE	CETARTIODACTYLA	Zimbabwe	Doddergberg Ranch, Matabeleland, South Rhodesia				NA	NA	NA	NA	2	3	NA	NA	NA	NA	2	2	wild
NHMUK	NHMUK ZD 1907.1.1.16	Desmana pyrenaica	Galemys pyrenaicus	Galemys	TALPIDAE	EULIPOTYPHLA	France	Pyrenees				0	0	0	0	1	1	0	0	0	0	2	1	wild
NHMUK	NHMUK ZD 1966.4291	Desmodus rotundus	Desmodus rotundus	Desmodus	PHYLLOSTOMIDAE	CHIROPTERA	Venezuela	Cauda, Merida	M		1896	0	0	0	0	0	0	0	0	0	0	0	0	wild
NHMUK	NHMUK ZD 1966.4289	Desmodus rotundus	Desmodus rotundus	Desmodus	PHYLLOSTOMIDAE	CHIROPTERA	Venezuela	Cauda, Merida	F		1896	0	0	0	0	0	0	0	0	0	0	0	0	wild
NHMUK	NHMUK ZD 1911.5.25.127	Desmodus rotundus	Desmodus rotundus	Desmodus	PHYLLOSTOMIDAE	CHIROPTERA	Venezuela	San Esteban	M			0	0	0	0	0	0	0	0	0	0	0	0	wild
NHMUK	NHMUK ZD 1911.5.25.134	Desmodus rotundus	Desmodus rotundus	Desmodus	PHYLLOSTOMIDAE	CHIROPTERA	Venezuela	San Esteban	F			0	0	0	0	0	0	0	0	0	0	0	0	wild
NHMUK	NHMUK ZD 1911.5.25.131	Desmodus rotundus	Desmodus rotundus	Desmodus	PHYLLOSTOMIDAE	CHIROPTERA	Venezuela	San Esteban	M			0	0	0	0	0	0	0	0	0	0	0	0	wild
NHMUK	NHMUK ZD 1911.5.25.128	Desmodus rotundus	Desmodus rotundus	Desmodus	PHYLLOSTOMIDAE	CHIROPTERA	Venezuela	San Esteban	M			0	0	0	0	0	0	0	0	0	0	0	0	wild
NHMUK	NHMUK ZD 1911.5.25.133	Desmodus rotundus	Desmodus rotundus	Desmodus	PHYLLOSTOMIDAE	CHIROPTERA	Venezuela	San Esteban	F			0	0	0	0	0	0	0	0	0	0	0	0	wild
NHMUK	NHMUK ZD 1966.3458	Desmodus rotundus	Desmodus rotundus	Desmodus	PHYLLOSTOMIDAE	CHIROPTERA	Costa Rica		F			0	0	0	0	0	0	0	0	0	0	0	0	wild
NHMUK	NHMUK ZD 1966.4414	Desmodus rotundus murinus	Desmodus rotundus	Desmodus	PHYLLOSTOMIDAE	CHIROPTERA	Costa Rica	Escazu				0	0	0	0	0	0	0	0	0	0	0	0	wild
NHMUK	NHMUK ZD 1960.493	Desmodus rotundus murinus	Desmodus rotundus	Desmodus	PHYLLOSTOMIDAE	CHIROPTERA	Mexico	Pueblo Nuevo, Solistahuacan, Chiapas	M			0	0	0	0	0	0	0	0	0	0	0	0	wild
NHMUK	NHMUK ZD 1929.3.17.214	Dromiciops gliroides	Dromiciops gliroides	Dromiciops	MICROBIOTHERIIDAE	MICROBIOTHERIA	Chile	Rio Colorad				0	0	0	0	1	0	0	0	0	0	0	0	wild
NHMUK	NHMUK ZD 1935.11.10.49	Dromiciops gliroides	Dromiciops gliroides	Dromiciops	MICROBIOTHERIIDAE	MICROBIOTHERIA	Chile	Santiago	M			0	0	0	0	1	0	0	0	0	0	0	0	wild
NHMUK	NHMUK ZD 1928.5.7.1	Dromiciops gliroides	Dromiciops gliroides	Dromiciops	MICROBIOTHERIIDAE	MICROBIOTHERIA	Argentina	Bariloche W Rio Negro	F			0	0	0	0	0	0	0	0	0	0	0	0	wild
NHMUK	NHMUK ZD 1907.10.22.1	Dromiciops gliroides	Dromiciops gliroides	Dromiciops	MICROBIOTHERIIDAE	MICROBIOTHERIA	Chile		F			0	0	0	0	0	0	0	0	0	0	0	0	wild
NHMUK	NHMUK ZD 1919.1.1.46	Dromiciops gliroides	Dromiciops gliroides	Dromiciops	MICROBIOTHERIIDAE	MICROBIOTHERIA	Argentina	Beatriz, Nahuel Huapi	M			0	0	0	0	1	0	0	0	0	0	0	0	wild
NHMUK	NHMUK ZD 1919.1.1.47	Dromiciops gliroides	Dromiciops gliroides	Dromiciops	MICROBIOTHERIIDAE	MICROBIOTHERIA	Argentina	Beatriz, Nahuel Huapi	F			0	0	0	0	0	0	0	0	0	0	0	0	wild
NHMUK	NHMUK ZD 1950.1138	Echymipera doreyana	Echymipera kalubu	Echymipera	PERAMELIDAE	PERAMELEMORPHIA	Papua New Guinea	Wapona, Mt Simpson, E New Guinea	M			0	0	0	0	0	1	0	0	0	0	0	1	wild
NHMUK	NHMUK ZD 1939.3252	Echymipera gargantua?	Echymipera kalubu	Echymipera	PERAMELIDAE	PERAMELEMORPHIA						0	0	0	0	0	0	0	0	0	0	0	0	wild
NHMUK	NHMUK ZD 1929.5.27.59	Echymipera gargantua?	Echymipera kalubu	Echymipera	PERAMELIDAE	PERAMELEMORPHIA	Indonesia	Arfak Mts. Dutch New Guinea	F		2028-07-24	0	0	1	1	1	1	0	0	0	0	1	1	wild
NHMUK	NHMUK ZD 2002.642	Echymipera kalubu	Echymipera kalubu	Echymipera	PERAMELIDAE	PERAMELEMORPHIA	Papua New Guinea	Western Highlands				0	0	0	0	0	0	0	0	0	0	0	0	wild
NHMUK	NHMUK ZD 2002.641	Echymipera kalubu	Echymipera kalubu	Echymipera	PERAMELIDAE	PERAMELEMORPHIA	Papua New Guinea	Western Highlands			1960-1974	0	0	0	0	0	1	0	0	0	0	0	0	wild
NHMUK	NHMUK ZD 2002.644	Echymipera kalubu	Echymipera kalubu	Echymipera	PERAMELIDAE	PERAMELEMORPHIA	Papua New Guinea	Western Highlands			1960-1974	0	0	0	0	0	0	NA	NA	NA	NA	NA	NA	wild
NHMUK	NHMUK ZD 2002.630	Echymipera rufescens? Also: Echymipera kalubu?	Echymipera kalubu	Echymipera	PERAMELIDAE	PERAMELEMORPHIA	Papua New Guinea	Western Highlands				NA	NA	NA	NA	NA	NA	0	0	0	0	0	0	wild
NHMUK	NHMUK ZD 1907.12.13.11	Elephantulus brachyrhyncus	Elephantulus brachyrhynchus	Elephantulus	MACROSCELIDIDAE	MACROSCELIDEA	Democratic Republic of the Congo	Kambone, Katanga				0	0	0	0	0	0	0	0	0	0	0	0	wild
NHMUK	NHMUK ZD 1907.12.13.10	Elephantulus brachyrhyncus	Elephantulus brachyrhynchus	Elephantulus	MACROSCELIDIDAE	MACROSCELIDEA	Democratic Republic of the Congo	Kambone, Katanga	F			0	0	0	0	2	2	0	0	0	0	2	2	wild
NHMUK	NHMUK ZD 1907.12.13.9	Elephantulus brachyrhyncus	Elephantulus brachyrhynchus	Elephantulus	MACROSCELIDIDAE	MACROSCELIDEA	Democratic Republic of the Congo	Kambone, Katanga	M			0	0	0	0	0	1	0	0	0	0	0	0	wild
NHMUK	NHMUK ZD 1907.12.13.12	Elephantulus brachyrhyncus	Elephantulus brachyrhynchus	Elephantulus	MACROSCELIDIDAE	MACROSCELIDEA	Democratic Republic of the Congo	Kambone, Katanga				0	0	0	0	2	0	0	0	0	0	1	0	wild
NHMUK	NHMUK ZD 1917.1.21.14	Elephantulus brachyrhyncus	Elephantulus brachyrhynchus	Elephantulus	MACROSCELIDIDAE	MACROSCELIDEA	Democratic Republic of the Congo		F			0	0	0	0	2	0	0	0	0	0	1	0	wild
NHMUK	NHMUK ZD 1926.7.6.113	Elephantulus brachyrhyncus	Elephantulus brachyrhynchus	Elephantulus	MACROSCELIDIDAE	MACROSCELIDEA	Democratic Republic of the Congo	Luluabourg, Kasai	M			0	0	0	0	1	0	0	0	0	0	0	0	wild
NHMUK	NHMUK ZD 1926.7.6.114	Elephantulus brachyrhyncus	Elephantulus brachyrhynchus	Elephantulus	MACROSCELIDIDAE	MACROSCELIDEA	Democratic Republic of the Congo	Luluabourg, Kasai	M			0	0	0	0	1	0	0	0	0	0	0	0	wild
NHMUK	NHMUK ZD 1926.7.6.118	Elephantulus brachyrhyncus	Elephantulus brachyrhynchus	Elephantulus	MACROSCELIDIDAE	MACROSCELIDEA	Democratic Republic of the Congo	Luluabourg, Kasai	M			0	0	0	0	1	1	0	0	0	0	0	0	wild
NHMUK	NHMUK ZD 1926.7.6.120	Elephantulus brachyrhyncus	Elephantulus brachyrhynchus	Elephantulus	MACROSCELIDIDAE	MACROSCELIDEA	Democratic Republic of the Congo	Luluabourg, Kasai	F			0	0	0	0	1	1	0	0	0	0	1	1	wild
NHMUK	NHMUK ZD 1926.7.6.119	Elephantulus brachyrhyncus	Elephantulus brachyrhynchus	Elephantulus	MACROSCELIDIDAE	MACROSCELIDEA	Democratic Republic of the Congo	Luluabourg, Kasai	F			0	0	0	0	0	0	0	0	0	0	1	1	wild
NHMUK	NHMUK ZD 1907.3.18.1	Elephas maximus	Elephas maximus	Elephas	ELEPHANTIDAE	PROBOSCIDEA	Inia				1906	NA	NA	NA	NA	2	0	NA	NA	NA	NA	2	2	wild
NHMUK	NHMUK ZE 1936.6.26.1	Elephas maximus	Elephas maximus	Elephas	ELEPHANTIDAE	PROBOSCIDEA	Sri Lanka	Matugala, Ceylon	M			NA	NA	NA	NA	1	0	NA	NA	NA	NA	1	0	wild
NHMUK	NHMUK ZD 1894.2.21.2	Equus grevyii	Equus grevyii	Equus	EQUIDAE	PERISSODACTYLA	Somalia	Ogadane	M			0	1	NA	NA	2	1	1	1	NA	NA	1	1	wild
NHMUK	NHMUK ZD 1893.12.1.3	Equus grevyii	Equus grevyii	Equus	EQUIDAE	PERISSODACTYLA	Somalia	Ogadane				2	1	NA	NA	1	2	1	1	NA	NA	1	1	wild
NHMUK	NHMUK ZD 1893.12.1.2	Equus grevyii	Equus grevyii	Equus	EQUIDAE	PERISSODACTYLA	Somalia	Ogadane				1	1	NA	NA	1	2	0	0	NA	NA	2	0	wild
NHMUK	NHMUK ZE 1962.8.17.4	Equus grevyii	Equus grevyii	Equus	EQUIDAE	PERISSODACTYLA	Kenya	Archer's post, North frontier District	M			0	2	1	1	2	1	0	0	1	1	2	0	wild
NHMUK	NHMUK ZD 1923.10.20.16	Equus grevyii	Equus grevyii	Equus	EQUIDAE	PERISSODACTYLA	Kenya	Jubiland	M			1	0	1	1	1	2	0	0	1	1	1	1	wild
NHMUK	NHMUK ZD 1936.11.6.28	Erethizon dorsatum	Erethizon dorsatum	Erethizon	ERETHIZONTIDAE	RODENTIA	Canada	St. Mary's River, Labrador	F			1	0	NA	NA	2	2	2	0	NA	NA	2	3	wild
NHMUK	NHMUK ZD 1936.11.6.27	Erethizon dorsatum	Erethizon dorsatum	Erethizon	ERETHIZONTIDAE	RODENTIA	Canada	St. Mary's River, Labrador	F			1	0	NA	NA	3	2	1	0	NA	NA	3	3	wild
NHMUK	NHMUK GERM 509.e	Erethizon dorsatum	Erethizon dorsatum	Erethizon	ERETHIZONTIDAE	RODENTIA					1882	0	0	NA	NA	2	2	0	0	NA	NA	2	1	wild
NHMUK	NHMUK ZD 1938.3.17.1	Erethizon dorsatum	Erethizon dorsatum	Erethizon	ERETHIZONTIDAE	RODENTIA	Canada	Labrador Border Expedition				2	0	NA	NA	3	3	1	0	NA	NA	3	3	wild
NHMUK	NHMUK ZD 1856.12.10.694	Erethizon dorsatum	Erethizon dorsatum	Erethizon	ERETHIZONTIDAE	RODENTIA						NA	NA	NA	NA	3	2	NA	NA	NA	NA	NA	NA	wild
NHMUK	NHMUK ZD 1936.11.6.26	Erethizon dorsatum	Erethizon dorsatum	Erethizon	ERETHIZONTIDAE	RODENTIA	Canada	St. Mary's River, Labrador	M			1	0	NA	NA	2	1	0	0	NA	NA	1	1	wild
NHMUK	NHMUK ZD 1936.11.6.23	Erethizon dorsatum	Erethizon dorsatum	Erethizon	ERETHIZONTIDAE	RODENTIA	Canada	Red Bay, Labrador	F			1	0	NA	NA	1	2	2	0	NA	NA	1	1	wild
NHMUK	NHMUK ZD 1936.11.6.21	Erethizon dorsatum	Erethizon dorsatum	Erethizon	ERETHIZONTIDAE	RODENTIA	Canada	Red Bay, Labrador	F			1	0	NA	NA	1	2	1	0	NA	NA	1	2	wild
NHMUK	NHMUK GERM 509.b	Erethizon dorsatum	Erethizon dorsatum	Erethizon	ERETHIZONTIDAE	RODENTIA						0	0	NA	NA	2	2	0	0	NA	NA	2	2	wild
NHMUK	NHMUK GERM 977.a	Erethizon epixanthus	Erethizon dorsatum	Erethizon	ERETHIZONTIDAE	RODENTIA	United States	California				0	0	NA	NA	2	2	0	0	NA	NA	2	3	wild
NHMUK	NHMUK ZD 1906.12.5.3	Felis	Prionailurus bengalensis	Prionailurus	FELIDAE	CARNIVORA	China	Chinkiang, lower Yangtze				0	0	0	0	0	0	0	0	0	0	0	0	wild
NHMUK	NHMUK ZD 1954.31	Felis bengalensis chinensis (Prionailurus bengalensis)	Prionailurus bengalensis	Prionailurus	FELIDAE	CARNIVORA	China	Kouang Tcheou Wan	F			0	0	0	0	0	0	0	0	0	0	1	1	wild
NHMUK	NHMUK ZD 1902.6.10.9	Felis chinensis	Prionailurus bengalensis	Prionailurus	FELIDAE	CARNIVORA	China	Ningo				NA	NA	0	0	1	1	NA	NA	0	0	0	0	wild
NHMUK	NHMUK ZD 1886.10.28.1	Felis chinensis	Prionailurus bengalensis	Prionailurus	FELIDAE	CARNIVORA	China	Ningho				1	0	0	0	1	1	0	0	0	0	0	1	wild
NHMUK	NHMUK ZD 1938.10.29.14	Felis chinensis (Prionailurus bengalensis)	Prionailurus bengalensis	Prionailurus	FELIDAE	CARNIVORA	China		M			0	0	0	0	1	1	0	0	0	0	1	1	wild
NHMUK	NHMUK ZD 1888.10.17.2	Felis chinensis (Prionailurus bengalensis)	Prionailurus bengalensis	Prionailurus	FELIDAE	CARNIVORA	China	Shan Yang				NA	NA	NA	NA	1	1	NA	NA	NA	NA	1	1	wild
NHMUK	NHMUK ZD 1902.6.10.10	Felis chinensis (Prionailurus bengalensis)	Prionailurus bengalensis	Prionailurus	FELIDAE	CARNIVORA	China	Shanghai	M			0	0	0	0	1	1	0	0	0	0	NA	NA	wild
NHMUK	NHMUK ZD 1911.6.1.2	Felis microtis	Prionailurus bengalensis	Prionailurus	FELIDAE	CARNIVORA	China	30m south of feng-hsiang-fu, Shensi				0	0	0	0	1	1	0	0	1	0	0	0	wild
NHMUK	NHMUK ZD 1960.602	Galemys pyrenaicus	Galemys pyrenaicus	Galemys	TALPIDAE	EULIPOTYPHLA	France	Rau de Lauchein, 1-1.5km Alas, Ariege, 10km SW St Girons	F			1	0	0	0	2	1	0	0	0	0	1	0	wild
NHMUK	NHMUK ZD 1960.600	Galemys pyrenaicus	Galemys pyrenaicus	Galemys	TALPIDAE	EULIPOTYPHLA	France	Rau de Lauchein, 1-1.5km Alas, Ariege, 10km SW St Girons	M			0	0	0	0	0	0	0	0	0	1	0	0	wild
NHMUK	NHMUK ZD 1908.3.27.5	Galemys pyrenaicus	Galemys pyrenaicus	Galemys	TALPIDAE	EULIPOTYPHLA	France/Spain	Pyrenees	F			0	0	0	0	1	0	1	0	0	0	1	1	wild
NHMUK	NHMUK ZD 1960.599	Galemys pyrenaicus	Galemys pyrenaicus	Galemys	TALPIDAE	EULIPOTYPHLA	France	Rau de Lauchein, 1-1.5km Alas, Ariege, 10km SW St Girons	M			0	0	0	0	1	1	0	0	0	0	0	0	wild
NHMUK	NHMUK ZD 1960.601	Galemys pyrenaicus	Galemys pyrenaicus	Galemys	TALPIDAE	EULIPOTYPHLA	France	Rau de Lauchein, 1-1.5km Alas, Ariege, 10km SW St Girons	M			0	0	0	0	0	0	0	0	0	0	0	0	wild
NHMUK	NHMUK ZD 1908.7.7.9	Galemys pyrenaicus	Galemys pyrenaicus	Galemys	TALPIDAE	EULIPOTYPHLA		Silos	F			0	0	0	0	0	1	0	0	0	0	0	0	wild
NHMUK	NHMUK ZD 1918.7.7.1784	Galemys pyrenaicus	Galemys pyrenaicus	Galemys	TALPIDAE	EULIPOTYPHLA	France/Spain	Pyrenees	F			0	0	0	0	0	0	0	0	0	0	0	1	wild
NHMUK	NHMUK ZD 1862.1.13.2	Galemys pyrenaicus	Galemys pyrenaicus	Galemys	TALPIDAE	EULIPOTYPHLA	France/Spain	Pyrenees				0	0	0	0	0	0	0	0	0	0	1	1	wild
NHMUK	NHMUK ZD 1908.8.4.44	Galemys pyrenaicus	Galemys pyrenaicus	Galemys	TALPIDAE	EULIPOTYPHLA		Silos	M			0	0	0	0	0	0	NA	NA	0	0	1	0	wild
NHMUK	NHMUK ZD 1898.1.7.4	Galeopithecus peninsulae	Galeopterus variegatus	Galeopterus	CYNOCEPHALIDAE	DERMOPTERA	Malaysia	Gunong Pulai, Johore	F			NA	NA	0	2	3	2	1	1	2	2	3	3	wild
NHMUK	NHMUK ZD 1955.1436	Galeopithecus variegalius peninsulae	Galeopterus variegatus	Galeopterus	CYNOCEPHALIDAE	DERMOPTERA	Malaysia	Palarit, Perlis Fed. Malay States	F			NA	NA	3	2	NA	NA	2	1	2	2	3	3	wild
NHMUK	NHMUK ZD 1955.1434	Galeopithecus variegalius peninsulae	Galeopterus variegatus	Galeopterus	CYNOCEPHALIDAE	DERMOPTERA	Malaysia	Larur, Perak Fed. Malay States	F			NA	NA	1	1	2	2	1	1	NA	NA	3	2	wild
NHMUK	NHMUK ZD 1885.8.1.75	Galeopithecus volans	Galeopterus variegatus	Galeopterus	CYNOCEPHALIDAE	DERMOPTERA	Malaysia	Malacca				NA	NA	3	3	3	3	2	1	2	2	3	3	wild
NHMUK	NHMUK ZD 1908.7.20.8	Galeopterus peninsulidae	Galeopterus variegatus	Galeopterus	CYNOCEPHALIDAE	DERMOPTERA	Malaysia	Sealngor Pahang, Bonndaly				NA	NA	3	2	3	2	0	1	1	1	2	3	wild
NHMUK	NHMUK ZD 1955.1435	Galeopterus variegatus peninsulae	Galeopterus variegatus	Galeopterus	CYNOCEPHALIDAE	DERMOPTERA	Malaysia	Rawang, Salangor Fed. Malay States, Mungo Park	F			NA	NA	NA	NA	3	3	0	0	0	1	2	3	wild
NHMUK	NHMUK ZD 1955.1433	Galeopterus variegatus peninsulae	Galeopterus variegatus	Galeopterus	CYNOCEPHALIDAE	DERMOPTERA	Malaysia	Kuala lumpur, Fed. Malay States	M			NA	NA	3	2	2	2	1	1	2	1	3	2	wild
NHMUK	NHMUK ZD 1955.1431	Galeopterus variegatus peninsulae	Galeopterus variegatus	Galeopterus	CYNOCEPHALIDAE	DERMOPTERA	Malaysia	Gurun Kedah, fed. Malay States	M			NA	NA	2	2	2	2	1	1	2	1	2	2	wild
NHMUK	NHMUK ZD 1934.7.18.88	Galeopterus volans	Galeopterus variegatus	Galeopterus	CYNOCEPHALIDAE	DERMOPTERA	Malaysia	Telom River, Pahang	M			NA	NA	3	2	2	2	2	1	2	1	2	2	wild
NHMUK	NHMUK ZD 1934.7.18.89	Galeopterus volans	Galeopterus variegatus	Galeopterus	CYNOCEPHALIDAE	DERMOPTERA	Malaysia	Telom River, Pahang	F			NA	NA	2	1	3	2	1	1	2	1	2	2	wild
NHMUK	NHMUK ZD 1930.1.2.13	Genetta tigrina	Genetta tigrina	Genetta	VIVERRIDAE	CARNIVORA	Kenya	From Marsabit	F			0	0	0	0	0	0	0	0	0	0	0	0	wild
NHMUK	NHMUK ZD 1930.1.2.9	Genetta tigrina	Genetta tigrina	Genetta	VIVERRIDAE	CARNIVORA	Kenya	From Marsabit	M		1910	0	0	0	0	0	0	0	0	0	0	0	0	wild
NHMUK	NHMUK ZD 1936.5.20.2	Genetta tigrina	Genetta tigrina	Genetta	VIVERRIDAE	CARNIVORA	Somalia	Webbi shebeli Abyssinia	F			0	0	0	0	0	0	0	0	0	0	0	0	wild
NHMUK	NHMUK ZD 1930.1.2.6	Genetta tigrina	Genetta tigrina	Genetta	VIVERRIDAE	CARNIVORA		Masabili	F		1910	0	0	0	0	0	0	0	0	0	0	0	0	wild
NHMUK	NHMUK ZD 1930.3.4.8	Genetta tigrina	Genetta tigrina	Genetta	VIVERRIDAE	CARNIVORA	Kenya	Kenya colony				0	0	0	0	0	0	0	0	0	0	1	0	wild
NHMUK	NHMUK ZD 1930.11.11.199	Genetta tigrina	Genetta tigrina	Genetta	VIVERRIDAE	CARNIVORA	Ugand	Makoga Sembliki Valley	F			0	0	0	0	0	0	0	0	0	0	0	0	wild
NHMUK	NHMUK ZD 1981.81	Genetta tigrina	Genetta tigrina	Genetta	VIVERRIDAE	CARNIVORA	Ghana	Mole game reserve				0	0	0	0	0	0	0	0	0	0	0	0	wild
NHMUK	NHMUK ZD 2002.394	Genetta tigrina	Genetta tigrina	Genetta	VIVERRIDAE	CARNIVORA	Tanzania	Sambuko estate	F		1961	0	0	0	0	0	0	0	0	0	0	0	0	wild
NHMUK	NHMUK ZD 1930.1.2.11	Genetta tigrina	Genetta tigrina	Genetta	VIVERRIDAE	CARNIVORA	Kenya	From Marsabit	M			0	0	0	0	0	0	0	0	0	0	0	0	wild
NHMUK	NHMUK ZD 1930.1.2.10	Genetta tigrina	Genetta tigrina	Genetta	VIVERRIDAE	CARNIVORA	Kenya	From Marsabit	M			0	0	0	0	0	0	0	0	0	0	0	0	wild
NHMUK	NHMUK ZD 1928.11.11.24	Giraffa camelopardalis	Giraffa camelopardalis	Giraffa	GIRAFFIDAE	CETARTIODACTYLA		SE Lake Chad	M			NA	NA	NA	NA	2	2	NA	NA	NA	NA	2	2	wild
NHMUK	NHMUK ZD 1906.12.12.1	Giraffa camelopardalis	Giraffa camelopardalis	Giraffa	GIRAFFIDAE	CETARTIODACTYLA	Nigeria	N Nigeria	M			NA	NA	NA	NA	3	3	3	3	NA	NA	2	2	wild
NHMUK	NHMUK ZD 1906.2.12.2	Giraffa camelopardalis	Giraffa camelopardalis	Giraffa	GIRAFFIDAE	CETARTIODACTYLA	Nigeria	N Nigeria	M			NA	NA	NA	NA	2	2	NA	NA	NA	NA	2	2	wild
NHMUK	NHMUK ZD 1904.11.2.2	Giraffa camelopardalis	Giraffa camelopardalis	Giraffa	GIRAFFIDAE	CETARTIODACTYLA	Nigeria		M			NA	NA	NA	NA	3	3	2	2	NA	NA	3	2	wild
NHMUK	NHMUK ZD 1842.12.6.16	Giraffa camelopardalis	Giraffa camelopardalis	Giraffa	GIRAFFIDAE	CETARTIODACTYLA	South Africa					NA	NA	NA	NA	2	2	NA	NA	NA	NA	2	2	wild
NHMUK	NHMUK ZD 1899.7.8.5	Giraffa camelopardalis	Giraffa camelopardalis	Giraffa	GIRAFFIDAE	CETARTIODACTYLA	Kenya	100 miles east of loroghi				NA	NA	NA	NA	3	2	NA	NA	NA	NA	2	2	wild
NHMUK	NHMUK ZD 1938.7.8.21	Giraffa camelopardalis	Giraffa camelopardalis	Giraffa	GIRAFFIDAE	CETARTIODACTYLA		Balakhi				NA	NA	NA	NA	2	2	NA	NA	NA	NA	2	2	wild
NHMUK	NHMUK ZC 1953.10.14.1	Globicephala melaena	Globicephala melas	Globicephala	DELPHINIDAE	CETARTIODACTYLA	United Kingdom	Holland bay, Stronsay, Orkney				NA	NA	NA	NA	NA	NA	2	2	NA	NA	NA	NA	wild
NHMUK	NHMUK ZD 1853.8.22.1	Globicephala melaena	Globicephala melas	Globicephala	DELPHINIDAE	CETARTIODACTYLA						NA	NA	NA	NA	NA	NA	2	2	NA	NA	NA	NA	wild
NHMUK	NHMUK ZC 1911.7.3.1	Globicephala melaena	Globicephala melas	Globicephala	DELPHINIDAE	CETARTIODACTYLA	United Kingdom	Penzance, Cornwall				2	2	NA	NA	NA	NA	NA	NA	NA	NA	NA	NA	wild
NHMUK	NHMUK SW 1950.14	Globicephala melaena	Globicephala melas	Globicephala	DELPHINIDAE	CETARTIODACTYLA	United Kingdom	Collieston, Aberdeen				NA	NA	NA	NA	NA	NA	1	1	NA	NA	NA	NA	wild
NHMUK	NHMUK ZD 1850.4.3.7	Globicephala melaena	Globicephala melas	Globicephala	DELPHINIDAE	CETARTIODACTYLA						NA	NA	NA	NA	NA	NA	2	2	NA	NA	NA	NA	wild
NHMUK	NHMUK SW 1936.5	Globicephala melaena	Globicephala melas	Globicephala	DELPHINIDAE	CETARTIODACTYLA						NA	NA	NA	NA	NA	NA	0	0	NA	NA	NA	NA	wild
NHMUK	NHMUK SW 1950.5.a	Globicephala melaena	Globicephala melas	Globicephala	DELPHINIDAE	CETARTIODACTYLA	United Kingdom	Sanday, Orkney				NA	NA	NA	NA	NA	NA	1	1	NA	NA	NA	NA	wild
NHMUK	NHMUK ZC 1914.3.12.1	Globicephala melaena	Globicephala melas	Globicephala	DELPHINIDAE	CETARTIODACTYLA	United Kingdom	Brunton Burn, Northumberland				NA	NA	NA	NA	NA	NA	2	2	NA	NA	NA	NA	wild
NHMUK	NHMUK ZD 1943.23	Grampus griseus	Grampus griseus	Grampus	DELPHINIDAE	CETARTIODACTYLA	United Kingdom	Southborn, Hants	M			NA	NA	NA	NA	NA	NA	1	1	NA	NA	NA	NA	wild
NHMUK	NHMUK ZD 1951.2	Grampus griseus	Grampus griseus	Grampus	DELPHINIDAE	CETARTIODACTYLA	United Kingdom	Cruden Bay, Aberdeen				NA	NA	NA	NA	NA	NA	1	1	NA	NA	NA	NA	wild
NHMUK	NHMUK GERM 1626.a	Grampus griseus	Grampus griseus	Grampus	DELPHINIDAE	CETARTIODACTYLA						NA	NA	NA	NA	NA	NA	0	0	NA	NA	NA	NA	wild
NHMUK	NHMUK ZD 1869.4.5.3	Grampus griseus	Grampus griseus	Grampus	DELPHINIDAE	CETARTIODACTYLA	South Africa	Table Bay, Cape of Good Hope				NA	NA	NA	NA	NA	NA	2	2	NA	NA	NA	NA	wild
NHMUK	NHMUK SW 1951.3	Grampus griseus	Grampus griseus	Grampus	DELPHINIDAE	CETARTIODACTYLA						NA	NA	NA	NA	NA	NA	1	1	NA	NA	NA	NA	wild
NHMUK	NHMUK ZD 1949.2	Grampus griseus	Grampus griseus	Grampus	DELPHINIDAE	CETARTIODACTYLA						NA	NA	NA	NA	NA	NA	1	1	NA	NA	NA	NA	wild
NHMUK	NHMUK GMCM 104.a	Hapale jacchus	Callithrix jacchus	Callithrix	CALLITRICHIDAE	PRIMATES	Brazile					1	0	1	0	0	0	1	0	1	0	0	0	wild
NHMUK	NHMUK ZD 1955.734	Helarctos malayanus	Helarctos malayanus	Helarctos	URSIDAE	CARNIVORA	Malaysia	Sarawak	F?			2	1	1	2	1	3	NA	NA	NA	NA	NA	NA	wild
NHMUK	NHMUK ZD 1891.11.26.2	Helarctos malayanus	Helarctos malayanus	Helarctos	URSIDAE	CARNIVORA	Malaysia	Near Tonghoo				2	1	0	0	2	1	1	1	0	0	1	1	wild
NHMUK	NHMUK ZD 1898.5.19.1	Helarctos malayanus	Helarctos malayanus	Helarctos	URSIDAE	CARNIVORA	Malaysia	Malacca	F			1	1	0	0	0	1	2	0	1	1	1	1	wild
NHMUK	NHMUK ZD 1938.12.9.1	Helarctos malayanus	Helarctos malayanus	Helarctos	URSIDAE	CARNIVORA	India	gero hills, Assam	F			3	2	1	1	3	3	1	2	1	1	2	2	wild
NHMUK	NHMUK ZD 1860.5.4.67	Helarctos malayanus	Helarctos malayanus	Helarctos	URSIDAE	CARNIVORA	Malaysia	Wellsley province, Malay peninsula	F			1	1	1	1	2	2	1	1	1	1	1	1	wild
NHMUK	NHMUK ZD 1947.452	Helarctos malayanus	Helarctos malayanus	Helarctos	URSIDAE	CARNIVORA	Indonesia	Sumatra				2	2	1	1	1	1	NA	NA	2	2	1	1	wild
NHMUK	NHMUK ZD 1867.4.12.202	Helarctos malayanus	Helarctos malayanus	Helarctos	URSIDAE	CARNIVORA	Indonesia	? Java				1	0	1	1	1	1	0	0	1	1	0	0	wild
NHMUK	NHMUK ZD 1938.11.30.70	Helarctos malayanus	Helarctos malayanus	Helarctos	URSIDAE	CARNIVORA	Indonesia	kantho panjang achen Sumatra	F			2	1	0	2	2	2	2	1	1	1	1	2	wild
NHMUK	NHMUK ZD 1919.11.12.12	Helarctos malayanus	Helarctos malayanus	Helarctos	URSIDAE	CARNIVORA	Indonesia	Sungei Kurubang Sumatra				3	3	3	3	3	3	3	3	3	3	3	3	wild
NHMUK	NHMUK ZD 1915.12.1.9	Helarctos malayanus	Helarctos malayanus	Helarctos	URSIDAE	CARNIVORA	Thailand	Sayoke South West Siam	F			1	1	1	1	1	1	1	1	2	1	1	1	wild
NHMUK	NHMUK ZD 1915.11.19.2	Herpestes gracilis	Galerella sanguinea	Galerella	HERPESTIDAE	CARNIVORA	Sudan	Erkowit Sudan	F			0	0	0	0	1	0	0	0	0	0	2	1	wild
NHMUK	NHMUK ZD 1923.1.1.76	Herpestes sanguineus	Galerella sanguinea	Galerella	HERPESTIDAE	CARNIVORA	Sudan	Kulmewadi aribo	F			0	0	0	0	0	0	0	0	0	0	0	0	wild
NHMUK	NHMUK ZD 1923.1.1.70	Herpestes sanguineus	Galerella sanguinea	Galerella	HERPESTIDAE	CARNIVORA	Sudan	Jebelmarra darfou	M			0	0	0	0	0	0	0	0	0	0	0	1	wild
NHMUK	NHMUK ZD 1915.3.6.17	Herpestes sanguineus	Galerella sanguinea	Galerella	HERPESTIDAE	CARNIVORA	Sudan	Erkowit red sea province	F			0	0	0	0	0	0	0	0	0	0	0	0	wild
NHMUK	NHMUK ZD 1923.1.1.71	Herpestes sanguineus	Galerella sanguinea	Galerella	HERPESTIDAE	CARNIVORA	Sudan	Jebelmarra darfour	M			0	0	0	0	1	0	0	0	0	0	1	0	wild
NHMUK	NHMUK ZD 1912.5.9.3	Herpestes sanguineus	Galerella sanguinea	Galerella	HERPESTIDAE	CARNIVORA	Liberia	Mount barclay	M			0	0	1	0	1	0	0	0	0	0	1	0	wild
NHMUK	NHMUK ZD 1912.8.27.5	Herpestes sanguineus	Galerella sanguinea	Galerella	HERPESTIDAE	CARNIVORA		Bibinaha, Gold Coast				0	0	0	0	0	0	0	0	0	0	1	0	wild
NHMUK	NHMUK ZD 1911.6.2.5	Herpestes sanguineus	Galerella sanguinea	Galerella	HERPESTIDAE	CARNIVORA		Bibinaha Gold Coast	F			0	0	0	0	0	0	0	0	0	0	0	0	wild
NHMUK	NHMUK ZD 1907.7.15.1	Herpestes sanguineus	Galerella sanguinea	Galerella	HERPESTIDAE	CARNIVORA	Sierra Leone					0	0	0	0	0	0	0	0	0	0	0	0	wild
NHMUK	NHMUK ZD 1935.10.22.93	Herpestes sanguineus	Galerella sanguinea	Galerella	HERPESTIDAE	CARNIVORA		Ashanti Gold Coast				0	0	0	0	0	1	0	0	0	0	0	0	wild
NHMUK	NHMUK ZE 1958.11.20.1	Hippopotamus amphibius	Hippopotamus amphibius	Hippopotamus	HIPPOPOTAMIDAE	CETARTIODACTYLA	Nigeria	Nigeria Cross River	M			0	1	1	1	2	2	1	1	2	2	1	1	wild
NHMUK	NHMUK ZE 1949.9.23.1	Hippopotamus amphibius	Hippopotamus amphibius	Hippopotamus	HIPPOPOTAMIDAE	CETARTIODACTYLA		West Africa				2	0	1	0	1	0	1	1	1	2	1	0	wild
NHMUK	NHMUK ZD 1916.8.8.1	Hippopotamus amphibius	Hippopotamus amphibius	Hippopotamus	HIPPOPOTAMIDAE	CETARTIODACTYLA		Portuguese East Africa				2	2	2	2	2	2	1	2	2	2	1	2	wild
NHMUK	NHMUK ZE 1962.2.14.4	Hippopotamus amphibius	Hippopotamus amphibius	Hippopotamus	HIPPOPOTAMIDAE	CETARTIODACTYLA	Zimbabwe	Lundi River, South Rhodesia				NA	NA	2	2	1	1	NA	NA	0	2	1	1	wild
NHMUK	NHMUK ZE 1962.2.14.14	Hippopotamus amphibius	Hippopotamus amphibius	Hippopotamus	HIPPOPOTAMIDAE	CETARTIODACTYLA	Zimbabwe	Lundi River, South Rhodesia				1	1	1	1	1	1	1	2	1	2	2	2	wild
NHMUK	NHMUK ZE 1962.2.14.16	Hippopotamus amphibius	Hippopotamus amphibius	Hippopotamus	HIPPOPOTAMIDAE	CETARTIODACTYLA	Zimbabwe	Lundi River, South Rhodesia				2	2	2	2	2	2	2	2	2	2	2	2	wild
NHMUK	NHMUK ZD 1856.5.6.50	Hyaena hyaena	Hyaena hyaena	Hyaena	HYAENIDAE	CARNIVORA	India	Bhagalpore				0	0	1	1	1	1	0	0	1	1	1	1	wild
NHMUK	NHMUK ZD 1926.10.8.72	Hyaena hyaena	Hyaena hyaena	Hyaena	HYAENIDAE	CARNIVORA		Kumash Tarai	M			0	0	0	0	0	0	0	0	0	0	0	0	wild
NHMUK	NHMUK ZD 1934.11.28.16	Hyaena hyaena	Hyaena hyaena	Hyaena	HYAENIDAE	CARNIVORA	India	Kot Diji, Khaipur, Sind	M		1915	1	1	0	0	1	2	0	0	0	0	0	1	wild
NHMUK	NHMUK ZD 1927.2.14.27	Hyaena hyaena indica	Hyaena hyaena	Hyaena	HYAENIDAE	CARNIVORA	India	United Provinces				2	2	1	1	1	2	2	2	1	1	2	1	wild
NHMUK	NHMUK ZD 1938.6.28.4	Hyaena hyaena indica	Hyaena hyaena	Hyaena	HYAENIDAE	CARNIVORA	India	Bundelkhand, U.P.				0	0	0	0	1	1	0	0	0	0	0	0	wild
NHMUK	NHMUK ZD 1934.11.28.7	Hyaena hyaena indicus	Hyaena hyaena	Hyaena	HYAENIDAE	CARNIVORA	India	Jagodih, Hazaribagh, Bihar	≈í√∫			0	0	0	0	0	1	0	0	0	0	0	0	wild
NHMUK	NHMUK ZD 1934.11.28.18	Hyaena hyaena indicus	Hyaena hyaena	Hyaena	HYAENIDAE	CARNIVORA		Heura, himan	F			0	0	0	0	0	1	0	0	0	0	0	1	wild
NMS	Z.2009.25.10	Bubalus depressicornis	Bubalus depressicornis	Bubalus	BOVIDAE	CETARTIODACTYLA	Indonesia	Sulawesi		juvenile		NA	NA	NA	NA	3	2	NA	NA	NA	NA	NA	NA	wild
NHMUK	NHMUK ZD 1934.11.28.10	Hyaena hyaena indicus	Hyaena hyaena	Hyaena	HYAENIDAE	CARNIVORA	Pakistan	Gambat, Khairpur	F		1915	0	0	0	0	2	2	0	0	0	0	2	2	wild
NHMUK	NHMUK ZD 1885.6.13.1	Hyaena striata	Hyaena hyaena	Hyaena	HYAENIDAE	CARNIVORA		Karachillus				0	0	0	0	0	2	0	0	0	0	0	1	wild
NHMUK	NHMUK GERM 1216.c	Jacchus vulgaris	Callithrix jacchus	Callithrix	CALLITRICHIDAE	PRIMATES						0	0	0	0	0	0	0	0	0	0	0	0	wild
NHMUK	NHMUK ZD 1929.1.1.22	Kobus kob	Kobus kob	Kobus	BOVIDAE	CETARTIODACTYLA	Democratic Republic of the Congo/Uganda	Buhukya Flats, Albert Nyaza	M			NA	NA	NA	NA	2	2	NA	NA	NA	NA	NA	NA	wild
NHMUK	NHMUK ZD 1904.3.25.1	Kobus kob	Kobus kob	Kobus	BOVIDAE	CETARTIODACTYLA	Democratic Republic of the Congo/Uganda	Albert Edward Nyaza	M			NA	NA	NA	NA	2	2	NA	NA	NA	NA	NA	NA	wild
NHMUK	NHMUK ZD 1907.7.8.244	Kobus kob	Kobus kob	Kobus	BOVIDAE	CETARTIODACTYLA						NA	NA	NA	NA	2	1	NA	NA	NA	NA	NA	NA	wild
NHMUK	NHMUK ZD 1904.7.9.9	Kobus kob	Kobus kob	Kobus	BOVIDAE	CETARTIODACTYLA	Nigeria	Capt Cook, Bandu				NA	NA	NA	NA	1	0	NA	NA	NA	NA	NA	NA	wild
NHMUK	NHMUK ZD 1929.1.1.21	Kobus kob	Kobus kob	Kobus	BOVIDAE	CETARTIODACTYLA	Democratic Republic of the Congo/Uganda	Buhukya Flats, Albert Nyaza				NA	NA	NA	NA	2	2	NA	NA	NA	NA	NA	NA	wild
NHMUK	NHMUK ZD 1924.8.6.25	Kobus kob	Kobus kob	Kobus	BOVIDAE	CETARTIODACTYLA		Gonda, Donga R.				NA	NA	NA	NA	2	1	NA	NA	NA	NA	NA	NA	wild
NHMUK	NHMUK ZD 1895.8.25.5	Kobus kob	Kobus kob	Kobus	BOVIDAE	CETARTIODACTYLA	Nigeria	N Nigeria				NA	NA	NA	NA	2	2	NA	NA	NA	NA	NA	NA	wild
NHMUK	NHMUK ZD 1958.154	Kobus kob	Kobus kob	Kobus	BOVIDAE	CETARTIODACTYLA	Sudan					NA	NA	NA	NA	1	1	NA	NA	NA	NA	NA	NA	wild
NHMUK	NHMUK ZD 1865.5.3.11	Kobus kob	Kobus kob	Kobus	BOVIDAE	CETARTIODACTYLA		W Africa				NA	NA	NA	NA	2	2	NA	NA	NA	NA	NA	NA	wild
NHMUK	NHMUK ZD 1934.4.1.10	Kobus kob leucotis	Kobus kob	Kobus	BOVIDAE	CETARTIODACTYLA		Fan Ashir				NA	NA	NA	NA	3	3	NA	NA	NA	NA	NA	NA	wild
NHMUK	NHMUK ZD 1920.8.4.58	Lagidium famatinae	Lagidium viscacia	Lagidium	CHINCHILLIDAE	RODENTIA	Argentina	Sierra famatina, Rioja	F			0	0	NA	NA	2	1	0	0	NA	NA	2	1	wild
NHMUK	NHMUK ZD 1920.8.4.60	Lagidium famatinae	Lagidium viscacia	Lagidium	CHINCHILLIDAE	RODENTIA	Argentina	Sierra famatina, Rioja	F			0	0	NA	NA	1	1	0	0	NA	NA	2	2	wild
NHMUK	NHMUK ZD 1920.3.17.68	Lagidium lockwoodi	Lagidium viscacia	Lagidium	CHINCHILLIDAE	RODENTIA	Argentina	Olio Cerro, Catamanca				0	0	NA	NA	2	0	0	0	NA	NA	2	2	wild
NHMUK	NHMUK ZD 1920.3.17.66	Lagidium lockwoodi	Lagidium viscacia	Lagidium	CHINCHILLIDAE	RODENTIA	Argentina	Olio Cerro, Catamanca	F			1	1	NA	NA	2	1	1	1	NA	NA	2	2	wild
NHMUK	NHMUK ZD 1878.7.6.6	Lagidium viscacia	Lagidium viscacia	Lagidium	CHINCHILLIDAE	RODENTIA	Chile	Hills near Iquiqui				0	0	NA	NA	2	2	0	0	NA	NA	2	2	wild
NHMUK	NHMUK ZD 1898.1.3.5	Lagidium viscacia	Lagidium viscacia	Lagidium	CHINCHILLIDAE	RODENTIA	Chile	Las Chupallas, Valparaiso	M			0	0	NA	NA	2	2	0	0	NA	NA	3	3	wild
NHMUK	NHMUK ZD 1844.10.7.29	Lagidium viscacia	Lagidium viscacia	Lagidium	CHINCHILLIDAE	RODENTIA						0	0	NA	NA	1	1	0	0	NA	NA	1	2	wild
NHMUK	NHMUK ZD 1898.1.3.6	Lagidium viscacia	Lagidium viscacia	Lagidium	CHINCHILLIDAE	RODENTIA	Chile	Las Chupallas, Valparaiso	M			0	0	NA	NA	2	1	NA	NA	NA	NA	NA	NA	wild
NHMUK	NHMUK ZD 1901.11.18.2	Lagidium viscacia	Lagidium viscacia	Lagidium	CHINCHILLIDAE	RODENTIA	Chile	Catena M4 Valp	M			0	0	NA	NA	2	2	0	0	NA	NA	2	2	wild
NHMUK	NHMUK ZD 1926.1.1.140	Lagidium vulcani	Lagidium viscacia	Lagidium	CHINCHILLIDAE	RODENTIA	Bolivia	Tambo, Tarija, S. Bolivia	F			0	0	NA	NA	2	2	0	0	NA	NA	2	2	wild
NHMUK	NHMUK GERM 133.e	Leptailurus serval	Leptailurus serval	Leptailurus	FELIDAE	CARNIVORA		From zoological society collection				NA	NA	0	0	1	1	NA	NA	NA	NA	NA	NA	wild
NHMUK	NHMUK ZD 2006.550	Leptailurus serval	Leptailurus serval	Leptailurus	FELIDAE	CARNIVORA	United Kingdom	Zoological society London				0	0	0	0	0	0	0	0	0	0	0	0	wild
NHMUK	NHMUK ZD 1854.9.25.23	Leptailurus serval	Leptailurus serval	Leptailurus	FELIDAE	CARNIVORA	Sierra Leone					NA	NA	0	0	1	1	NA	NA	0	0	0	0	wild
NHMUK	NHMUK ZD 1855.6.30.2	Leptailurus serval	Leptailurus serval	Leptailurus	FELIDAE	CARNIVORA	United Kingdom	Zoological society London				0	0	0	0	1	1	0	0	0	0	0	0	wild
NHMUK	NHMUK ZD 1928.11.13.1	Loxodonta africana	Loxodonta africana	Loxodonta	ELEPHANTIDAE	PROBOSCIDEA	Kenya	Amala River district	M		1922	NA	NA	NA	NA	3	2	NA	NA	NA	NA	2	2	wild
NHMUK	NHMUK ZD 1949.643	Loxodonta africana	Loxodonta africana	Loxodonta	ELEPHANTIDAE	PROBOSCIDEA	Uganda		F		1949	NA	NA	NA	NA	3	2	NA	NA	NA	NA	3	3	wild
NHMUK	NHMUK ZD 1949.641	Loxodonta africana	Loxodonta africana	Loxodonta	ELEPHANTIDAE	PROBOSCIDEA	Ugand		F			NA	NA	NA	NA	3	2	NA	NA	NA	NA	3	2	wild
NHMUK	NHMUK ZD 1937.5.20.2	Loxodonta africana	Loxodonta africana	Loxodonta	ELEPHANTIDAE	PROBOSCIDEA	South Africa	Addo bush Cape of Good Hope	M			NA	NA	NA	NA	3	2	NA	NA	NA	NA	3	3	wild
NHMUK	NHMUK ZD 1929.1.1.36	Loxodonta africana	Loxodonta africana	Loxodonta	ELEPHANTIDAE	PROBOSCIDEA	Uganda	Tor District	M			NA	NA	NA	NA	3	3	NA	NA	NA	NA	3	3	wild
NHMUK	NHMUK ZD 1966.642	Lycaon pictus	Lycaon pictus	Lycaon	CANIDAE	CARNIVORA	Zambia	Kasemba				0	0	0	0	0	0	0	0	0	0	0	0	wild
NHMUK	NHMUK ZD 1893.7.25.1	Lycaon pictus	Lycaon pictus	Lycaon	CANIDAE	CARNIVORA	Zimbabwe		M			0	0	0	0	0	0	0	0	0	0	0	1	wild
NHM Vienna	NMW 8804	Capreolus capreolus	Capreolus capreolus	Capreolus	CERVIDAE	CETARTIODACTYLA			F	juvenile		NA	NA	NA	NA	3	3	0	0	NA	NA	3	3	wild
NHMUK	NHMUK ZD 1999.367	Lycaon pictus	Lycaon pictus	Lycaon	CANIDAE	CARNIVORA	Zambia	Mwengwa, N. W. Rhodesia			1914	NA	NA	0	0	0	0	NA	NA	NA	NA	NA	NA	wild
NHMUK	NHMUK ZD 1935.9.1.283	Lycaon pictus	Lycaon pictus	Lycaon	CANIDAE	CARNIVORA	Namibia	Popa falls, W. Caprivi	M			0	0	0	0	0	0	0	0	0	0	0	0	wild
NHMUK	NHMUK ZD 1951.421	Lycaon pictus	Lycaon pictus	Lycaon	CANIDAE	CARNIVORA		Solnya plains, Kikuletrura R., Masai dist.	F		1948	0	0	0	0	0	0	0	0	0	0	0	0	wild
NHMUK	NHMUK ZD 1923.11.30.4	Lycaon pictus	Lycaon pictus	Lycaon	CANIDAE	CARNIVORA	Uganda	Mtoto andei				0	0	0	0	0	0	0	0	0	0	0	0	wild
NHMUK	NHMUK ZD 1901.4.26.3	Lycaon pictus lupinus	Lycaon pictus	Lycaon	CANIDAE	CARNIVORA		Rift valley	F			0	0	0	0	0	0	0	0	0	0	0	0	wild
NHMUK	NHMUK ZD 1903.11.5.6	Lynchailurus pajeros	Leopardus colocola	Leopardus	FELIDAE	CARNIVORA	Argentina	Nuel Huapi Patagonia				0	0	0	0	1	1	0	0	0	0	0	0	wild
NHMUK	NHMUK ZD 1908.4.13.1	Lynchailurus pajeros	Leopardus colocola	Leopardus	FELIDAE	CARNIVORA	Chile	Ilai Ilai	M			0	0	0	0	1	1	0	0	0	0	0	0	wild
NHMUK	NHMUK ZD 1924.4.18.5	Lynchailurus pajeros	Leopardus colocola	Leopardus	FELIDAE	CARNIVORA	Ecuador	Pichincha NE Ecuador	M			0	0	0	0	1	1	0	0	0	0	0	0	wild
NHMUK	NHMUK ZD 1927.11.1.66	Lynchailurus pajeros	Leopardus colocola	Leopardus	FELIDAE	CARNIVORA	Peru	Huariaca Junin	M			0	0	0	0	0	0	0	0	0	0	0	0	wild
NHMUK	NHMUK ZD 1927.11.1.67	Lynchailurus pajeros	Leopardus colocola	Leopardus	FELIDAE	CARNIVORA	Peru	Huariaca Junin	F			0	0	0	0	0	0	0	0	0	0	0	0	wild
NHMUK	NHMUK ZD 1921.6.7.3	Lynchailurus pajeros	Leopardus colocola	Leopardus	FELIDAE	CARNIVORA	Argentina	Cape Tres Puntas Patagonia				0	0	0	0	0	0	0	0	0	0	0	0	wild
NHMUK	NHMUK ZD 1903.2.24.1	Lynchailurus pajeros	Leopardus colocola	Leopardus	FELIDAE	CARNIVORA	Argentina	Pampa				0	0	1	1	2	2	0	0	1	1	1	1	wild
NHMUK	NHMUK ZD 1873.12.16.1	Lynchailurus pajeros	Leopardus colocola	Leopardus	FELIDAE	CARNIVORA	Chile					1	0	0	0	2	1	0	0	0	0	1	0	wild
NHMUK	NHMUK ZD 1921.6.7.5	Lynchailurus pajeros	Leopardus colocola	Leopardus	FELIDAE	CARNIVORA	Argentina	Tres Puntas, Patagonia	F			NA	NA	0	0	0	1	0	0	0	0	0	0	wild
NHMUK	NHMUK ZD 1903.11.5.7	Lynchailurus pajeros	Leopardus colocola	Leopardus	FELIDAE	CARNIVORA	Argentina	Nahuel Huapi, Patagonia				0	0	0	0	1	1	0	0	0	0	0	0	wild
NHMUK	NHMUK ZD 1899.2.22.3	Lynchailurus pajeros	Leopardus colocola	Leopardus	FELIDAE	CARNIVORA	Argentina	River Senguerr, Patagonia	F			0	0	0	0	1	1	0	0	0	0	0	0	wild
NHMUK	NHMUK ZD 1939.2689	Macropus fuliginosus	Macropus fuliginosus	Macropus	MACROPODIDAE	DIPROTODONTIA	United Kingdom	Tring, Herts	F			1	2	NA	NA	2	2	0	0	NA	NA	2	2	wild
NHMUK	NHMUK ZD 1979.2329	Macropus fuliginosus	Macropus fuliginosus	Macropus	MACROPODIDAE	DIPROTODONTIA	Australia	Flinder's chase, Kangaroo Island			1967	NA	NA	NA	NA	0	0	NA	NA	NA	NA	NA	NA	wild
NHMUK	NHMUK ZD 1929.3.10.1	Macropus fuliginosus	Macropus fuliginosus	Macropus	MACROPODIDAE	DIPROTODONTIA	Australia	Zoological scoiety				NA	NA	NA	NA	2	3	0	0	NA	NA	3	3	wild
NHMUK	NHMUK ZD 1976.554	Macropus fuliginosus	Macropus fuliginosus	Macropus	MACROPODIDAE	DIPROTODONTIA	United Kingdom	Black kangaroo, Tring Park	M		1902	0	2	NA	NA	3	2	2	0	NA	NA	3	3	wild
NHMUK	NHMUK ZD 1979.2328	Macropus fuliginosus	Macropus fuliginosus	Macropus	MACROPODIDAE	DIPROTODONTIA	Australia	ca 25 miles of Sydney side of HAY, western New South Wales				0	0	NA	NA	0	0	0	2	NA	NA	1	2	wild
NHMUK	NHMUK ZD 1979.2327	Macropus fuliginosus	Macropus fuliginosus	Macropus	MACROPODIDAE	DIPROTODONTIA	Australia	ca 10 miles on Balranald side of Euston, Wester New South Wales				2	3	NA	NA	3	3	1	0	NA	NA	3	3	wild
NHMUK	NHMUK ZD 1979.2325	Macropus fuliginosus	Macropus fuliginosus	Macropus	MACROPODIDAE	DIPROTODONTIA	Australia	near Euston, west new south wales				1	2	NA	NA	3	3	1	2	NA	NA	2	2	wild
NHMUK	NHMUK ZD 1925.10.8.4	Macropus fuliginosus	Macropus fuliginosus	Macropus	MACROPODIDAE	DIPROTODONTIA		rocky road				2	1	NA	NA	3	2	1	0	NA	NA	3	3	wild
NHMUK	NHMUK ZD 1920.10.27.5	Melursus ursinus	Melursus ursinus	Melursus	URSIDAE	CARNIVORA	India	S. Chanda,	M			NA	NA	1	1	2	2	2	2	1	2	2	1	wild
NHMUK	NHMUK ZD 1845.1.8.79	Melursus ursinus	Melursus ursinus	Melursus	URSIDAE	CARNIVORA	Nepal					NA	NA	2	2	2	2	NA	NA	3	2	2	2	wild
NHMUK	NHMUK ZD 1924.10.5.9	Melursus ursinus	Melursus ursinus	Melursus	URSIDAE	CARNIVORA	India	Singhbum, Chota Nagpur				2	2	1	1	1	1	NA	NA	NA	NA	1	1	wild
NHMUK	NHMUK GERM 220.h	Melursus ursinus	Melursus ursinus	Melursus	URSIDAE	CARNIVORA	India	Hazaribagh Bengal				NA	NA	0	0	1	1	NA	NA	1	1	1	1	wild
NHMUK	NHMUK ZD 2025.3	Melursus ursinus	Melursus ursinus	Melursus	URSIDAE	CARNIVORA		Lort Phillipps			1935	1	0	1	1	1	2	NA	NA	1	1	1	1	wild
NHMUK	NHMUK ZD 1930.3.2.1	Melursus ursinus	Melursus ursinus	Melursus	URSIDAE	CARNIVORA	India	Gauripur Assam				1	1	1	0	1	1	0	0	1	1	1	1	wild
NHMUK	NHMUK ZD 1850.11.22.164	Melursus ursinus	Melursus ursinus	Melursus	URSIDAE	CARNIVORA						0	0	0	0	1	1	0	0	0	0	0	0	wild
NHMUK	NHMUK GERM 220.a	Melursus ursinus	Melursus ursinus	Melursus	URSIDAE	CARNIVORA						0	0	1	1	1	1	0	0	1	1	1	1	wild
NHMUK	NHMUK ZD 1931.1.10.9	Melursus ursinus	Melursus ursinus	Melursus	URSIDAE	CARNIVORA	India	Melgath CP				NA	NA	1	1	1	2	NA	NA	1	0	0	0	wild
NHMUK	NHMUK ZD 1934.8.12.9	Melursus ursinus	Melursus ursinus	Melursus	URSIDAE	CARNIVORA		Roul Anella District	M			NA	NA	2	2	2	2	1	1	1	0	1	2	wild
NHMUK	NHMUK ZD 1918.4.1.7	Monophyllus luciae	Monophyllus plethodon	Monophyllus	PHYLLOSTOMIDAE	CHIROPTERA	Antigua and Barbuda	S. Antigua	M			0	0	0	0	0	0	0	0	0	0	0	0	wild
NHMUK	NHMUK ZD 1918.4.1.9	Monophyllus luciae	Monophyllus plethodon	Monophyllus	PHYLLOSTOMIDAE	CHIROPTERA	Antigua and Barbuda	S. Antigua	M			0	0	0	0	0	0	0	0	0	0	0	0	wild
NHMUK	NHMUK ZD 1931.4.1.11	Monophyllus luciae	Monophyllus plethodon	Monophyllus	PHYLLOSTOMIDAE	CHIROPTERA		Domenica, W. Indies	F			0	0	0	0	0	0	0	0	0	0	0	0	wild
NHMUK	NHMUK ZD 1918.4.1.8	Monophyllus luciae	Monophyllus plethodon	Monophyllus	PHYLLOSTOMIDAE	CHIROPTERA	Antigua and Barbuda	S. Antigua				0	0	0	0	0	0	0	0	0	0	0	0	wild
NHMUK	NHMUK ZD 2025.1	Monophyllus redmani	Monophyllus redmani	Monophyllus	PHYLLOSTOMIDAE	CHIROPTERA	Jamaica					0	0	0	0	0	0	0	0	0	0	0	0	wild
NHMUK	NHMUK ZD 1975.594	Monophyllus redmani	Monophyllus redmani	Monophyllus	PHYLLOSTOMIDAE	CHIROPTERA	Jamaica	Ewarton, St Catherine parish	M			0	0	0	0	0	0	0	0	0	0	0	0	wild
NHMUK	NHMUK ZD 1907.1.1.668	Monophyllus redmani	Monophyllus redmani	Monophyllus	PHYLLOSTOMIDAE	CHIROPTERA	Jamaica					0	0	0	0	0	0	0	0	0	0	0	0	wild
NHMUK	NHMUK ZD 1965.3996	Monophyllus redmani	Monophyllus redmani	Monophyllus	PHYLLOSTOMIDAE	CHIROPTERA	Jamaica					0	0	0	0	0	0	0	0	0	0	0	0	wild
NHMUK	NHMUK ZD 1858.9.29.1	Monophyllus redmani	Monophyllus redmani	Monophyllus	PHYLLOSTOMIDAE	CHIROPTERA	Jamaica					0	0	1	1	0	0	0	0	1	1	0	0	wild
NHMUK	NHMUK ZD 1907.1.1.667	Monophyllus redmani	Monophyllus redmani	Monophyllus	PHYLLOSTOMIDAE	CHIROPTERA	Jamaica	Trelawny				0	0	0	0	0	0	0	0	0	0	0	0	wild
NHMUK	NHMUK ZD 1907.1.1.666	Monophyllus redmani	Monophyllus redmani	Monophyllus	PHYLLOSTOMIDAE	CHIROPTERA	Jamaica	Trelawnly				0	0	0	0	0	0	0	0	0	0	0	0	wild
NHMUK	NHMUK ZD 1924.2.22.10	Myoprocta pratti	Myoprocta pratti	Myoprocta	DASYPROCTIDAE	RODENTIA	Peru	San Lorenzo, Rio Maranon	F			0	0	NA	NA	2	2	0	0	NA	NA	3	3	wild
NHMUK	NHMUK ZD 1926.5.5.43	Myoprocta pratti	Myoprocta pratti	Myoprocta	DASYPROCTIDAE	RODENTIA	Brazil	Ayapua, Solimoes, Amazons	M			1	0	NA	NA	2	2	NA	NA	NA	NA	NA	NA	wild
NHMUK	NHMUK ZD 1934.9.10.195	Myoprocta pratti	Myoprocta pratti	Myoprocta	DASYPROCTIDAE	RODENTIA	Ecuador	near Rio Suno, Napo, Ecuador	F			1	0	NA	NA	2	1	0	0	NA	NA	2	2	wild
NHMUK	NHMUK ZD 1926.5.5.38	Myoprocta pratti	Myoprocta pratti	Myoprocta	DASYPROCTIDAE	RODENTIA	Brazil	Lago de Arana, Solimoes, Amazons	F			1	0	NA	NA	2	1	0	0	NA	NA	2	2	wild
NHMUK	NHMUK ZD 1930.11.9.7	Myoprocta pratti	Myoprocta pratti	Myoprocta	DASYPROCTIDAE	RODENTIA	Brazil	Rio Catrymany	M			NA	NA	NA	NA	2	2	0	0	NA	NA	2	2	wild
NHMUK	NHMUK ZD 1913.5.27.41	Myoprocta pratti	Myoprocta pratti	Myoprocta	DASYPROCTIDAE	RODENTIA	Colombia	La Murelia, R. Bodoquera, Caqueta				1	0	NA	NA	2	2	0	0	NA	NA	2	3	wild
NHMUK	NHMUK ZD 1934.9.10.92	Myoprocta pratti	Myoprocta pratti	Myoprocta	DASYPROCTIDAE	RODENTIA	Ecuador	near Rio Suno, Napo	M			1	0	NA	NA	2	1	0	0	NA	NA	2	2	wild
NHMUK	NHMUK ZD 1954.611	Myoprocta pratti archidonae	Myoprocta pratti	Myoprocta	DASYPROCTIDAE	RODENTIA	Ecuador	Rio tunegrama, Trib. Rio Pastaza	F			0	0	NA	NA	0	0	0	0	NA	NA	0	0	wild
NHMUK	NHMUK ZD 1954.609	Myoprocta pratti archidonae	Myoprocta pratti	Myoprocta	DASYPROCTIDAE	RODENTIA	Ecuador					1	1	NA	NA	2	2	1	1	NA	NA	2	2	wild
NHMUK	NHMUK ZD 1926.5.5.37	Myoprocta pratti limana	Myoprocta pratti	Myoprocta	DASYPROCTIDAE	RODENTIA	Brazil	Lago de Capiranga, Solimoes, Amazons	M			1	1	NA	NA	1	1	0	0	NA	NA	1	2	wild
NHMUK	NHMUK ZD 1928.7.21.32	Noctilio leporinus	Noctilio leporinus	Noctilio	NOCTILIONIDAE	CHIROPTERA	Peru	Pebas, Upper Amazon	F			0	0	0	0	1	1	0	0	0	0	0	1	wild
NHMUK	NHMUK ZD 1928.5.2.122	Noctilio leporinus	Noctilio leporinus	Noctilio	NOCTILIONIDAE	CHIROPTERA	Peru	Cumeria, Ucayalin	F			0	0	1	0	1	0	0	0	0	0	1	1	wild
NHMUK	NHMUK ZD 1928.7.21.31	Noctilio leporinus	Noctilio leporinus	Noctilio	NOCTILIONIDAE	CHIROPTERA	Peru	Pebas, Upper Amazon	F			0	0	1	1	1	1	0	0	0	0	1	1	wild
NHMUK	NHMUK ZD 1928.7.21.29	Noctilio leporinus	Noctilio leporinus	Noctilio	NOCTILIONIDAE	CHIROPTERA	Peru	Pebas, Upper Amazon	M			0	0	1	0	0	1	0	0	0	0	1	1	wild
NHMUK	NHMUK ZD 1928.5.2.123	Noctilio leporinus	Noctilio leporinus	Noctilio	NOCTILIONIDAE	CHIROPTERA	Peru	Cumeria, Loreto				0	0	0	0	1	1	0	0	0	0	0	0	wild
NHMUK	NHMUK ZD 1928.7.21.28	Noctilio leporinus	Noctilio leporinus	Noctilio	NOCTILIONIDAE	CHIROPTERA	Peru	Pebas, Upper Amazon	M			0	0	2	1	2	1	0	0	0	0	0	1	wild
NHMUK	NHMUK ZD 1996.28	Noctilio leporinus	Noctilio leporinus	Noctilio	NOCTILIONIDAE	CHIROPTERA	Trinidad	Pointe Gourde, Trinidad B.W.I., West Indies			1945	0	0	0	0	0	0	0	0	0	0	0	0	wild
NHMUK	NHMUK ZD 1996.26	Noctilio leporinus	Noctilio leporinus	Noctilio	NOCTILIONIDAE	CHIROPTERA	Trinidad	Pointe Gourde, Trinidad B.W.I., West Indies			1945	0	0	0	0	0	0	0	0	0	0	0	0	wild
NHMUK	NHMUK ZD 1996.27	Noctilio leporinus	Noctilio leporinus	Noctilio	NOCTILIONIDAE	CHIROPTERA	Trinidad	Pointe Gourde, Trinidad B.W.I., West Indies			1945	0	0	0	0	0	0	0	0	0	0	0	0	wild
NHMUK	NHMUK ZD 1904.6.3.4	Noctilio leporinus	Noctilio leporinus	Noctilio	NOCTILIONIDAE	CHIROPTERA	Grenada	Grenada, West Indies	M			0	0	0	0	0	0	0	0	0	0	0	0	wild
NHMUK	NHMUK ZD 1905.11.9.4	Notoryctes typhlops	Notoryctes typhlops	Notoryctes	NOTORYCTIDAE	NOTORYCTEMORPHIA	Australia	Ouldea Australia	F			0	0	0	0	1	1	0	0	0	0	2	1	wild
NHMUK	NHMUK ZD 1897.11.3.13	Notoryctes typhlops	Notoryctes typhlops	Notoryctes	NOTORYCTIDAE	NOTORYCTEMORPHIA	Australia	New South Wales	F			0	0	0	0	0	0	0	0	0	0	0	0	wild
NHMUK	NHMUK ZD 1939.4210	Notoryctes typhlops	Notoryctes typhlops	Notoryctes	NOTORYCTIDAE	NOTORYCTEMORPHIA	Australia	S Australia				0	0	0	0	0	0	0	0	0	0	0	0	wild
NHMUK	NHMUK ZD 1939.3217	Notoryctes typhlops	Notoryctes typhlops	Notoryctes	NOTORYCTIDAE	NOTORYCTEMORPHIA						0	0	0	0	0	1	NA	NA	NA	NA	NA	NA	wild
NHMUK	NHMUK ZD 1923.12.1.83	Ochotona alpina	Ochotona alpina	Ochotona	OCHOTONIDAE	LAGOMORPHA	Russia	valley of Chulyshman, mouth of Bashkaus, C. Altai			Oct '82	0	0	NA	NA	0	2	0	0	NA	NA	0	1	wild
NHMUK	NHMUK ZD 1923.12.1.82	Ochotona alpina	Ochotona alpina	Ochotona	OCHOTONIDAE	LAGOMORPHA	Russia	valley of Chulyshman, mouth of Bashkaus, C. Altai	F		Oct '82	0	0	NA	NA	3	2	0	0	NA	NA	1	2	wild
NHMUK	NHMUK ZD 1923.12.1.81	Ochotona alpina	Ochotona alpina	Ochotona	OCHOTONIDAE	LAGOMORPHA	Russia	Russian Altai			Oct '82	1	1	NA	NA	1	1	0	0	NA	NA	NA	NA	wild
NHMUK	NHMUK ZD 1923.12.1.86	Ochotona alpina	Ochotona alpina	Ochotona	OCHOTONIDAE	LAGOMORPHA	Russia	valley of Chulyshman, mouth of Bashkaus, C. Altai			Oct '82	1	0	NA	NA	3	2	0	0	NA	NA	3	2	wild
NHMUK	NHMUK ZD 1923.12.1.85	Ochotona alpina	Ochotona alpina	Ochotona	OCHOTONIDAE	LAGOMORPHA	Russia	valley of Chulyshman, mouth of Bashkaus, C. Altai			Oct '82	0	1	NA	NA	3	2	0	0	NA	NA	2	2	wild
NHMUK	NHMUK ZD 1923.12.1.84	Ochotona alpina	Ochotona alpina	Ochotona	OCHOTONIDAE	LAGOMORPHA	Russia	valley of Chulyshman, mouth of Bashkaus, C. Altai			Oct '82	1	0	NA	NA	2	1	0	0	NA	NA	2	2	wild
NHMUK	NHMUK ZD 1923.12.1.89	Ochotona alpina	Ochotona alpina	Ochotona	OCHOTONIDAE	LAGOMORPHA	Russia	valley of Chulyshman, mouth of Bashkaus, C. Altai			Oct '82	1	1	NA	NA	2	2	1	0	NA	NA	2	2	wild
NHMUK	NHMUK ZD 1923.12.1.88	Ochotona alpina	Ochotona alpina	Ochotona	OCHOTONIDAE	LAGOMORPHA	Russia	valley of Chulyshman, mouth of Bashkaus, C. Altai			Oct '82	1	1	NA	NA	2	1	0	0	NA	NA	2	1	wild
NHMUK	NHMUK ZD 1923.12.1.87	Ochotona alpina	Ochotona alpina	Ochotona	OCHOTONIDAE	LAGOMORPHA	Russia	valley of Chulyshman, mouth of Bashkaus, C. Altai			Oct '82	0	2	NA	NA	3	2	0	0	NA	NA	2	2	wild
NHMUK	NHMUK ZD 1923.12.1.94	Ochotona alpina	Ochotona alpina	Ochotona	OCHOTONIDAE	LAGOMORPHA	Russia	Russian Altai				1	1	NA	NA	3	2	0	0	NA	NA	2	2	wild
NHMUK	NHMUK ZD 1975.1825	Orycteropus afer	Orycteropus afer	Orycteropus	ORYCTEROPODIDAE	TUBULIDENTATA	Ethiopia					NA	NA	NA	NA	NA	0	NA	NA	NA	NA	NA	0	wild
NHMUK	NHMUK ZD 1972.4497	Orycteropus afer	Orycteropus afer	Orycteropus	ORYCTEROPODIDAE	TUBULIDENTATA	Ethiopia					NA	NA	NA	NA	0	0	NA	NA	NA	NA	0	0	wild
NHMUK	NHMUK ZD 1937.7.8.2	Orycteropus afer	Orycteropus afer	Orycteropus	ORYCTEROPODIDAE	TUBULIDENTATA		Western Sudan				NA	NA	NA	NA	0	0	NA	NA	NA	NA	0	0	wild
NHMUK	NHMUK ZD 2025.2	Orycteropus afer	Orycteropus afer	Orycteropus	ORYCTEROPODIDAE	TUBULIDENTATA						NA	NA	NA	NA	1	1	NA	NA	NA	NA	1	1	wild
NHMUK	NHMUK ZD 1972.4496	Orycteropus afer	Orycteropus afer	Orycteropus	ORYCTEROPODIDAE	TUBULIDENTATA						NA	NA	NA	NA	0	0	NA	NA	NA	NA	0	0	wild
NHMUK	NHMUK ZD 1891.12.19.9	Orycteropus afer	Orycteropus afer	Orycteropus	ORYCTEROPODIDAE	TUBULIDENTATA	Somali	Buboa wells, Somaliland				NA	NA	NA	NA	0	0	NA	NA	NA	NA	0	0	wild
NHMUK	NHMUK ZD 1994.285	Oryzorictes tetradactylus	Oryzorictes tetradactylus	Oryzorictes	TENRECIDAE	AFROSORICIDA	Madagascar	Ifasina NR Sirabe				0	0	0	0	0	0	0	0	0	0	0	0	wild
NHMUK	NHMUK ZD 1994.286	Oryzorictes tetradactylus	Oryzorictes tetradactylus	Oryzorictes	TENRECIDAE	AFROSORICIDA	Madagascar	Ifasina NR Sirabe	M			0	0	0	0	0	0	0	0	0	0	0	1	wild
NHMUK	NHMUK ZD 1994.283	Oryzorictes tetradactylus	Oryzorictes tetradactylus	Oryzorictes	TENRECIDAE	AFROSORICIDA	Madagascar	Sirabe	F			0	0	0	0	2	1	0	0	0	0	1	0	wild
NHMUK	NHMUK ZD 1975.2174	Oryzorictes tetradactylus	Oryzorictes tetradactylus	Oryzorictes	TENRECIDAE	AFROSORICIDA	Madagascar	NR Sirabe	F			0	0	0	0	0	0	0	0	0	0	1	0	wild
NHMUK	NHMUK ZD 1975.2162	Oryzorictes tetradactylus	Oryzorictes tetradactylus	Oryzorictes	TENRECIDAE	AFROSORICIDA	Madagascar		F			0	0	0	0	1	0	0	0	0	0	0	1	wild
NHMUK	NHMUK ZD 1898.3.8.1	Oryzorictes tetradactylus	Oryzorictes tetradactylus	Oryzorictes	TENRECIDAE	AFROSORICIDA	Madagascar	NR Sirabe	M			0	0	0	0	0	0	0	0	0	0	0	0	wild
NHMUK	NHMUK ZD 1897.9.1.67	Oryzorictes tetradactylus	Oryzorictes tetradactylus	Oryzorictes	TENRECIDAE	AFROSORICIDA	Madagascar	Sirabe	M			0	0	0	0	0	0	0	0	0	0	0	0	wild
NHMUK	NHMUK ZD 1897.9.1.68	Oryzorictes tetradactylus	Oryzorictes tetradactylus	Oryzorictes	TENRECIDAE	AFROSORICIDA	Madagascar	Sirabe	M			NA	0	NA	0	NA	1	NA	0	NA	0	NA	1	wild
NHMUK	NHMUK ZD 1897.9.1.64	Oryzorictes tetradactylus	Oryzorictes tetradactylus	Oryzorictes	TENRECIDAE	AFROSORICIDA	Madagascar	Sirabe	F			0	0	0	0	0	0	0	0	0	0	0	0	wild
NHMUK	NHMUK ZD 1898.3.8.3	Oryzorictes tetradactylus	Oryzorictes tetradactylus	Oryzorictes	TENRECIDAE	AFROSORICIDA	Madagascar	Sirabe	M			0	0	0	0	1	0	0	0	0	0	1	0	wild
NHMUK	NHMUK ZD 1891.6.17.3	Ovis ammon	Ovis ammon	Ovis	BOVIDAE	CETARTIODACTYLA	Russia	SRG Littledale, Semilau, Altai			1891	NA	NA	NA	NA	2	2	NA	NA	NA	NA	2	2	wild
NHMUK	NHMUK ZD 1976.200	Panthera leo	Panthera leo	Panthera	FELIDAE	CARNIVORA		Vanderbyl	F		1897	0	0	0	0	0	0	0	0	0	0	0	0	wild
NHMUK	NHMUK ZD 1927.2.9.3	Panthera leo	Panthera leo	Panthera	FELIDAE	CARNIVORA	Tanzania	Tindiga Tangyanika territory	M		1921-02-19	2	2	2	2	2	2	2	2	2	2	2	2	wild
NHMUK	NHMUK ZD 1936.2.28.6	Panthera leo	Panthera leo	Panthera	FELIDAE	CARNIVORA	Tanzania	Karoma, S. Kigoma district, TT (Taginika territory)	F		2034-01-01	0	0	0	0	0	0	0	0	0	0	0	0	wild
NHMUK	NHMUK ZD 1930.11.5.1	Panthera leo	Panthera leo	Panthera	FELIDAE	CARNIVORA	Democratic Republic of the Congo	Kasangula, Zambezi Zaire	M			0	0	0	0	1	1	0	0	0	0	1	1	wild
NHMUK	NHMUK ZD 1931.1.3.2	Panthera leo	Panthera leo	Panthera	FELIDAE	CARNIVORA	Kenya	M'bagattu district, 10miles W/SW of Nairobi	F		1929-03-18	0	1	0	0	0	0	0	0	0	1	0	0	wild
NHMUK	NHMUK ZD 1925.6.17.10	Panthera leo	Panthera leo	Panthera	FELIDAE	CARNIVORA	South Africa	Manyemntondo NE Transvaal	M, unlabelled			0	0	0	1	0	0	0	0	0	0	0	0	wild
NHMUK	NHMUK ZD 1925.6.17.12	Panthera leo	Panthera leo	Panthera	FELIDAE	CARNIVORA	South Africa	Manyemntondo NE Transvaal				0	0	1	1	0	0	0	0	0	0	0	0	wild
NHMUK	NHMUK ZD 1931.4.13.2	Panthera leo	Panthera leo	Panthera	FELIDAE	CARNIVORA	India	Gir Forest	F		1931-01-12	0	1	0	0	0	0	0	0	0	1	0	0	wild
NHMUK	NHMUK ZD 1932.7.6.86	Panthera leo	Panthera leo	Panthera	FELIDAE	CARNIVORA	Somalia	Tuktuba River, Tributary of Shebelia River, Ogaden, Somaliland	M			0	0	0	0	1	1	0	0	0	0	0	0	wild
NHMUK	NHMUK ZD 1931.1.5.2	Panthera leo	Panthera leo	Panthera	FELIDAE	CARNIVORA	India	Kathiawar	M			1	1	1	1	0	0	NA	NA	1	1	1	1	wild
NHMUK	NHMUK ZD 1978.2456	Panthera tigris	Panthera tigris	Panthera	FELIDAE	CARNIVORA	India	Deccan, S. India	F			0	0	0	0	0	0	1	1	2	2	0	0	wild
NHMUK	NHMUK ZD 1910.7.21.1	Panthera tigris	Panthera tigris	Panthera	FELIDAE	CARNIVORA	India	Kanara, SW India				1	1	0	0	0	0	NA	NA	1	1	0	0	wild
NHMUK	NHMUK ZD 1929.9.23.1	Panthera tigris	Panthera tigris	Panthera	FELIDAE	CARNIVORA	India	Dhar State, Central India, North of Nerbudda	F			0	0	0	0	0	0	0	0	0	0	0	0	wild
NHMUK	NHMUK ZD 1936.5.26.2	Panthera tigris	Panthera tigris	Panthera	FELIDAE	CARNIVORA	India	Hyderabad	M			0	0	0	0	0	0	0	0	0	0	0	0	wild
NHMUK	NHMUK ZD 1931.11.7.1	Panthera tigris	Panthera tigris	Panthera	FELIDAE	CARNIVORA	India	Chanda, Central Provinces				0	0	0	0	0	1	0	0	0	1	0	0	wild
NHMUK	NHMUK ZD 1910.3.10.8	Panthera tigris	Panthera tigris	Panthera	FELIDAE	CARNIVORA	Vietnam	Nhatrang, Annam	M			1	1	1	1	1	1	NA	NA	1	1	1	2	wild
NHMUK	NHMUK ZD 1921.12.29.1	Panthera tigris	Panthera tigris	Panthera	FELIDAE	CARNIVORA	Malaysia	Tulukansan, Perak	M			0	0	0	0	0	0	0	0	0	0	0	0	wild
NHMUK	NHMUK ZD 1919.11.12.13	Panthera tigris	Panthera tigris	Panthera	FELIDAE	CARNIVORA	Indonesia	Sungei Kumbang (Sumatra)	M			0	0	0	0	0	1	0	0	0	0	1	0	wild
NHMUK	NHMUK ZD 1867.4.12.194	Panthera tigris	Panthera tigris	Panthera	FELIDAE	CARNIVORA	Indonesia	Java	M			1	1	1	1	1	2	1	1	1	1	2	2	wild
NHMUK	NHMUK ZD 1867.4.12.198	Panthera tigris	Panthera tigris	Panthera	FELIDAE	CARNIVORA	Indonesia	Java	M			0	0	0	0	0	0	0	0	0	0	0	0	wild
NHMUK	NHMUK ZD 1939.3253	Perameles doreyana	Echymipera kalubu	Echymipera	PERAMELIDAE	PERAMELEMORPHIA	Papua New Guinea	Kapu New Guinea				1	1	1	1	1	1	1	1	1	1	1	1	wild
NHMUK	NHMUK ZD 1895.5.8.12	Perameles doreyana	Echymipera kalubu	Echymipera	PERAMELIDAE	PERAMELEMORPHIA	Papua New Guinea	Fungason Island D'Entercaskaux Is	M			1	1	0	1	1	1	1	1	0	0	1	1	wild
NHMUK	NHMUK ZD 1876.7.5.2	Perameles gargantua	Echymipera kalubu	Echymipera	PERAMELIDAE	PERAMELEMORPHIA	Papua New Guinea	Huon Gulf			1866	0	0	0	0	0	0	0	0	0	0	0	0	wild
NHMUK	NHMUK SW 1917.1 / ZD 1979.1462	Phocoena phocoena	Phocoena phocoena	Phocoena	PHOCOENIDAE	CETARTIODACTYLA	United Kingdom	Sheephaven, Donegan				NA	NA	NA	NA	NA	NA	0	0	NA	NA	NA	NA	wild
NHMUK	NHMUK SW 1917.1 / ZD 1979.1462	Phocoena phocoena	Phocoena phocoena	Phocoena	PHOCOENIDAE	CETARTIODACTYLA						NA	NA	NA	NA	NA	NA	0	0	NA	NA	NA	NA	wild
NHMUK	NHMUK SW 1933.18	Phocoena phocoena	Phocoena phocoena	Phocoena	PHOCOENIDAE	CETARTIODACTYLA						NA	NA	NA	NA	NA	NA	0	0	NA	NA	NA	NA	wild
NHMUK	NHMUK SW 1933.20	Phocoena phocoena	Phocoena phocoena	Phocoena	PHOCOENIDAE	CETARTIODACTYLA						NA	NA	NA	NA	NA	NA	0	0	NA	NA	NA	NA	wild
NHMUK	NHMUK SW 1950.2	Phocoena phocoena	Phocoena phocoena	Phocoena	PHOCOENIDAE	CETARTIODACTYLA	United Kingdom	Billowness, Anstruther, Fife				NA	NA	NA	NA	NA	NA	0	0	NA	NA	NA	NA	wild
NHMUK	NHMUK ZC 1965.3.30.1	Phocoena phocoena	Phocoena phocoena	Phocoena	PHOCOENIDAE	CETARTIODACTYLA	United Kingdom	Maplethorpe, Lincs	F			0	0	NA	NA	NA	NA	0	0	NA	NA	NA	NA	wild
NHMUK	NHMUK SW 1934.51	Phocoena phocoena	Phocoena phocoena	Phocoena	PHOCOENIDAE	CETARTIODACTYLA	United Kingdom	Newquay	F			0	0	NA	NA	NA	NA	0	0	NA	NA	NA	NA	wild
NHMUK	NHMUK ZD 1986.40	Phocoena phocoena	Phocoena phocoena	Phocoena	PHOCOENIDAE	CETARTIODACTYLA	United Kingdom	Borth, Dyefed	M			NA	NA	NA	NA	NA	NA	0	0	NA	NA	NA	NA	wild
NHMUK	NHMUK ZD 1857.7.20.3	Prionailurus bengalensis	Prionailurus bengalensis	Prionailurus	FELIDAE	CARNIVORA	China					0	0	0	0	1	1	0	0	0	0	0	0	wild
NHMUK	NHMUK ZD 1938.9.7.16	Prionailurus bengalensis	Prionailurus bengalensis	Prionailurus	FELIDAE	CARNIVORA	China	Wampou, Kwang Tcheou Wan				0	0	0	0	0	1	0	0	0	0	0	0	wild
NHMUK	NHMUK ZD 1910.3.11.2	Pseudalopex gracilis	Lycalopex gymnocercus	Lycalopex	CANIDAE	CARNIVORA	Chile	Maquehuce, Temuco, Chili	F			0	0	0	0	1	1	0	0	0	0	1	1	wild
NHMUK	NHMUK ZD 1921.4.8.27	Pseudalopex gracilis	Lycalopex gymnocercus	Lycalopex	CANIDAE	CARNIVORA	Argentina	Camada Honda San Juan D Thomas E buidi	M			0	0	0	0	1	1	0	0	0	0	0	0	wild
NHMUK	NHMUK ZD 1849.1.13.1 / GERM 817.b	Pseudalopex gracilis	Lycalopex gymnocercus	Lycalopex	CANIDAE	CARNIVORA	Chile	Chili, Bridges				0	1	0	0	0	1	0	0	1	0	0	0	wild
NHMUK	NHMUK ZD 1908.3.1.5	Pseudalopex gracilis	Lycalopex gymnocercus	Lycalopex	CANIDAE	CARNIVORA	Chile	Tenuco, S. Chile	M			1	0	1	0	1	1	0	0	0	0	0	0	wild
NHMUK	NHMUK ZD 1902.2.5.12	Pseudalopex gracilis	Lycalopex gymnocercus	Lycalopex	CANIDAE	CARNIVORA	Argentina	Cruz del Die, Cordova	F			0	0	0	0	0	0	0	0	0	0	0	0	wild
NHMUK	NHMUK ZD 1934.11.4.21	Pseudalopex gracilis	Lycalopex gymnocercus	Lycalopex	CANIDAE	CARNIVORA	Argentina	La Canada, Dio Metan, Salta	M			0	0	0	0	2	2	1	1	1	0	2	2	wild
NHMUK	NHMUK ZD 1934.11.4.22	Pseudalopex gracilis	Lycalopex gymnocercus	Lycalopex	CANIDAE	CARNIVORA	Argentina	La Canada, Dio Metan, Salta	F			0	0	0	0	1	1	0	0	0	0	1	1	wild
NHMUK	NHMUK ZD 1921.1.5.27	Pseudalopex gracilis	Lycalopex gymnocercus	Lycalopex	CANIDAE	CARNIVORA	Argentina	Vipos, Tucuman	M			0	0	1	1	2	2	0	0	0	0	2	2	wild
NHMUK	NHMUK ZD 1934.9.10.65	Puma concolor	Puma concolor	Puma	FELIDAE	CARNIVORA	Ecuador	Gualea Mindo	M			1	2	2	2	2	2	0	0	2	2	1	1	wild
NHMUK	NHMUK ZD 1913.10.24.27	Puma concolor	Puma concolor	Puma	FELIDAE	CARNIVORA	Ecuador	Bolaniguas	F			0	0	0	0	1	1	0	0	0	0	1	1	wild
NHMUK	NHMUK ZD 1903.9.4.37	Puma concolor	Puma concolor	Puma	FELIDAE	CARNIVORA	Brazil	Espirito Santo	F			1	1	0	0	1	1	0	0	0	0	0	0	wild
NHMUK	NHMUK ZD 1940.692	Puma concolor	Puma concolor	Puma	FELIDAE	CARNIVORA	United States	Santa Ynez Mts, California	M			0	0	0	0	0	0	0	0	0	0	1	0	wild
NHMUK	NHMUK ZD 1912.6.5.15	Puma concolor	Puma concolor	Puma	FELIDAE	CARNIVORA	Guyana	Bonasica, Esequiba river, British Guiana				0	0	0	0	1	1	0	0	0	0	1	1	wild
NHMUK	NHMUK ZD 1928.5.2.149	Puma concolor	Puma concolor	Puma	FELIDAE	CARNIVORA	Peru	Cerro Azul, Ucayali River	F			1	1	1	1	1	1	1	1	1	1	1	1	wild
NHMUK	NHMUK ZD 1908.6.17.8	Puma concolor	Puma concolor	Puma	FELIDAE	CARNIVORA	Peru	Pozuzo,	F			0	0	0	0	1	1	0	0	0	0	1	1	wild
NHMUK	NHMUK ZD 1925.8.1.15	Rattus assimilis	Rattus fuscipes	Rattus	MURIDAE	RODENTIA	Australia	Guy Fawkes dist, N.S.W	M			0	0	NA	NA	2	3	0	0	NA	NA	2	3	wild
NHMUK	NHMUK ZD 1925.8.1.16	Rattus assimilis	Rattus fuscipes	Rattus	MURIDAE	RODENTIA	Australia	Guy Fawkes dist, N.S.W	M			1	0	NA	NA	3	3	0	0	NA	NA	3	3	wild
NHMUK	NHMUK ZD 1926.3.11.160	Rattus assimilis	Rattus fuscipes	Rattus	MURIDAE	RODENTIA	Australia	Guy Fawkes dist, N.S.W	F			0	0	NA	NA	2	2	0	0	NA	NA	2	2	wild
NHMUK	NHMUK ZD 1925.8.1.18	Rattus assimilis	Rattus fuscipes	Rattus	MURIDAE	RODENTIA	Australia	Guy Fawkes dist, N.S.W	F			0	0	NA	NA	1	1	0	0	NA	NA	1	1	wild
NHMUK	NHMUK ZD 1925.8.1.14	Rattus assimilis	Rattus fuscipes	Rattus	MURIDAE	RODENTIA	Australia	Guy Fawkes dist, N.S.W				0	0	NA	NA	2	2	0	0	NA	NA	2	2	wild
NHMUK	NHMUK ZD 1922.12.18.31	Rattus assimilis coracius	Rattus fuscipes	Rattus	MURIDAE	RODENTIA	Australia	Ravenshoe, N. Queensland	F			0	0	NA	NA	2	2	0	0	NA	NA	2	2	wild
NHMUK	NHMUK ZD 1922.12.18.33	Rattus assimilis coracius	Rattus fuscipes	Rattus	MURIDAE	RODENTIA	Australia	Ravenshoe, N. Queensland	F			0	0	NA	NA	2	2	0	0	NA	NA	2	2	wild
NHMUK	NHMUK ZD 1922.12.18.32	Rattus assimilis coracius	Rattus fuscipes	Rattus	MURIDAE	RODENTIA	Australia	Ravenshoe, N. Queensland	F			0	0	NA	NA	2	2	0	0	NA	NA	2	2	wild
NHMUK	NHMUK ZD 1922.12.18.26	Rattus assimilis coracius	Rattus fuscipes	Rattus	MURIDAE	RODENTIA	Australia	Ravenshoe, N. Queensland	M			0	0	NA	NA	2	2	0	0	NA	NA	2	2	wild
NHMUK	NHMUK ZD 1922.12.18.34	Rattus assimilis coracius	Rattus fuscipes	Rattus	MURIDAE	RODENTIA	Australia	Ravenshoe, N. Queensland	F			0	0	NA	NA	2	2	0	0	NA	NA	2	2	wild
NHMUK	NHMUK ZD 1976.199	Selenarctos	Ursus thibetanus	Ursus	URSIDAE	CARNIVORA		Poona				0	0	0	0	0	0	0	0	0	0	0	0	wild
NHMUK	NHMUK ZD 1970.2027	Selenarctos thibetanus	Ursus thibetanus	Ursus	URSIDAE	CARNIVORA	Pakistan	Near Mashke about 70 miles South East of Khuzdar in Kalat Approx State, West Pakistan	M			0	0	0	0	0	0	0	0	0	0	0	0	wild
NHMUK	NHMUK ZD 1926.10.8.41	Selenarctos thibetanus	Ursus thibetanus	Ursus	URSIDAE	CARNIVORA	India	Jaunsar, Dehra Dun 9000 ft, N. W. P. India	M			0	0	0	0	0	0	0	0	0	0	0	0	wild
NHMUK	NHMUK ZD 1931.9.21.1	Selenarctos thibetanus laniger	Ursus thibetanus	Ursus	URSIDAE	CARNIVORA		Malawan, Pir Panjal, 8000 ft Hashmin	M			0	0	0	0	1	1	0	0	0	0	0	1	wild
NHMUK	NHMUK ZD 1927.2.7.5	Selenarctos thibetanus laniger	Ursus thibetanus	Ursus	URSIDAE	CARNIVORA	India	Kai-uran, Kashmir	F			0	0	0	0	2	2	0	0	0	0	2	2	wild
NHMUK	NHMUK ZD 1939.62	Selenarctos thibetanus laniger	Ursus thibetanus	Ursus	URSIDAE	CARNIVORA	India	Gotlibagh, Sind Valley, 15 miles from Srinigar, Kashmir,				0	0	0	0	0	0	0	0	0	0	0	0	wild
NHMUK	NHMUK ZD 1930.5.21.1	Selenarctos thibetanus laniger	Ursus thibetanus	Ursus	URSIDAE	CARNIVORA	India	Kashmir	F			0	0	0	0	0	0	0	0	0	0	0	0	wild
NHMUK	NHMUK ZD 1950.598	Selenarctos thibetanus thibetanus	Ursus thibetanus	Ursus	URSIDAE	CARNIVORA	Myanmar	Htingnan, Upper Burma, 3500 ft	F			2	2	2	2	0	0	2	2	2	2	0	0	wild
NHMUK	NHMUK ZD 1874.11.2.3	Syncerus caffer	Syncerus caffer	Syncerus	BOVIDAE	CETARTIODACTYLA		Abyssinia, Setit Valley, Bogosland			1874	NA	NA	NA	NA	2	2	1	1	NA	NA	2	1	wild
NHMUK	NHMUK ZD 1929.8.2.1	Syncerus caffer	Syncerus caffer	Syncerus	BOVIDAE	CETARTIODACTYLA	Kenya	Amala River			1927	NA	NA	NA	NA	2	2	NA	NA	NA	NA	NA	NA	wild
NHMUK	NHMUK ZD 1962.219	Syncerus caffer	Syncerus caffer	Syncerus	BOVIDAE	CETARTIODACTYLA	Kenya	Timau (6500 ft)	M		1960	NA	NA	NA	NA	2	2	2	2	NA	NA	2	2	wild
NHMUK	NHMUK ZD 1962.218	Syncerus caffer	Syncerus caffer	Syncerus	BOVIDAE	CETARTIODACTYLA	Kenya	Timau (6500 ft)			1960	NA	NA	NA	NA	2	2	2	2	NA	NA	2	2	wild
NHMUK	NHMUK ZD 1967.784	Syncerus caffer	Syncerus caffer	Syncerus	BOVIDAE	CETARTIODACTYLA	Kenya	Makendu	M		1964	NA	NA	NA	NA	3	2	3	2	NA	NA	2	2	wild
NHMUK	NHMUK ZD 1929.4.23.2	Syncerus caffer	Syncerus caffer	Syncerus	BOVIDAE	CETARTIODACTYLA	Tanzania	Lake Tangyanika	M			NA	NA	NA	NA	3	2	NA	NA	NA	NA	NA	NA	wild
NHMUK	NHMUK ZD 1913.6.3.1	Syncerus caffer	Syncerus caffer	Syncerus	BOVIDAE	CETARTIODACTYLA	Democratic Republic of the Congo	Belgian Congo, Lomani				NA	NA	NA	NA	2	2	NA	NA	NA	NA	NA	NA	wild
NHMUK	NHMUK ZD 1905.4.3.49	Syncerus caffer	Syncerus caffer	Syncerus	BOVIDAE	CETARTIODACTYLA	Uganda	SW Ankole, Burumba				NA	NA	NA	NA	2	2	NA	NA	NA	NA	2	2	wild
NHMUK	NHMUK ZD 1921.2.7.1	Syncerus caffer	Syncerus caffer	Syncerus	BOVIDAE	CETARTIODACTYLA		French Congo, Izo				NA	NA	NA	NA	2	2	NA	NA	NA	NA	NA	NA	wild
NHMUK	NHMUK ZD 1958.104	Syncerus caffer aequinoctialis	Syncerus caffer	Syncerus	BOVIDAE	CETARTIODACTYLA	Sudan	Maj RS, River Dinder				NA	NA	NA	NA	3	3	NA	NA	NA	NA	NA	NA	wild
NHMUK	NHMUK ZD 1963.581	Taurotragus oryx	Taurotragus oryx	Taurotragus	BOVIDAE	CETARTIODACTYLA		Eland, Nyabushozi co.	M		1958	NA	NA	NA	NA	2	2	NA	NA	NA	NA	2	2	wild
NHMUK	NHMUK ZD 1963.584	Taurotragus oryx	Taurotragus oryx	Taurotragus	BOVIDAE	CETARTIODACTYLA		Eland, Nyabushozi co.	F		1988	NA	NA	NA	NA	2	2	1	1	NA	NA	2	2	wild
NHMUK	NHMUK ZD 1975.1177	Taurotragus oryx	Taurotragus oryx	Taurotragus	BOVIDAE	CETARTIODACTYLA			F			NA	NA	NA	NA	2	2	0	2	NA	NA	2	2	wild
NHMUK	NHMUK ZD 1962.1929	Taurotragus oryx	Taurotragus oryx	Taurotragus	BOVIDAE	CETARTIODACTYLA			M			NA	NA	NA	NA	2	2	NA	NA	NA	NA	2	1	wild
NHMUK	NHMUK ZD 1963.579	Taurotragus oryx	Taurotragus oryx	Taurotragus	BOVIDAE	CETARTIODACTYLA		Eland, Nyabushozi co.	M			NA	NA	NA	NA	2	2	1	2	NA	NA	2	2	wild
NHMUK	NHMUK ZD 1963.590	Taurotragus oryx	Taurotragus oryx	Taurotragus	BOVIDAE	CETARTIODACTYLA		Eland, Nyabushozi co.	M			NA	NA	NA	NA	2	2	NA	NA	NA	NA	3	2	wild
NHMUK	NHMUK ZD 1935.3.16.22	Taurotragus oryx	Taurotragus oryx	Taurotragus	BOVIDAE	CETARTIODACTYLA			M			NA	NA	NA	NA	2	2	NA	NA	NA	NA	NA	NA	wild
NHMUK	NHMUK ZD 1883.7.28.10	Taurotragus oryx	Taurotragus oryx	Taurotragus	BOVIDAE	CETARTIODACTYLA						NA	NA	NA	NA	2	2	NA	NA	NA	NA	1	2	wild
NHMUK	NHMUK ZD 1927.2.11.103	Taurotragus oryx	Taurotragus oryx	Taurotragus	BOVIDAE	CETARTIODACTYLA						NA	NA	NA	NA	2	2	NA	NA	NA	NA	2	2	wild
NHMUK	NHMUK ZD 1927.7.3.20	Taurotragus oryx	Taurotragus oryx	Taurotragus	BOVIDAE	CETARTIODACTYLA						NA	NA	NA	NA	2	2	NA	NA	NA	NA	NA	NA	wild
NHMUK	NHMUK ZD 1859.7.9.11	Thomomys bulbivorus	Thomomys bottae	Thomomys	GEOMYIDAE	RODENTIA	United States/Mexico	California, Veracruz				0	0	NA	NA	0	0	0	0	NA	NA	0	0	wild
NHMUK	NHMUK ZD 1938.4.1.179	Thomomys bulbivorus	Thomomys bulbivorus	Thomomys	GEOMYIDAE	RODENTIA	United States	Beaverton, Oregon				0	0	NA	NA	0	0	0	0	NA	NA	0	0	wild
NHMUK	NHMUK ZD 1938.4.1.178	Thomomys bulbivorus	Thomomys bulbivorus	Thomomys	GEOMYIDAE	RODENTIA	United States	Beaverton, Oregon	F			0	0	NA	NA	0	0	0	0	NA	NA	0	0	wild
NHMUK	NHMUK ZD 1898.6.4.86	Thomomys fulvus	Thomomys bottae	Thomomys	GEOMYIDAE	RODENTIA	United States	Riverside, Cal.	F			0	0	NA	NA	2	2	1	0	NA	NA	2	1	wild
NHMUK	NHMUK ZD 1898.6.4.83	Thomomys fulvus	Thomomys bottae	Thomomys	GEOMYIDAE	RODENTIA	United States	Riverside, Cal.	M			0	0	NA	NA	0	0	0	0	NA	NA	0	0	wild
NHMUK	NHMUK ZD 1898.6.4.85	Thomomys fulvus	Thomomys bottae	Thomomys	GEOMYIDAE	RODENTIA	United States	Riverside, Cal.	M			0	0	NA	NA	0	0	0	0	NA	NA	1	1	wild
NHMUK	NHMUK ZD 1898.6.4.82	Thomomys fulvus	Thomomys bottae	Thomomys	GEOMYIDAE	RODENTIA	United States	Riverside, Cal.	M			0	0	NA	NA	0	0	0	0	NA	NA	0	0	wild
NHMUK	NHMUK ZD 1902.4.1.127	Thomomys fulvus	Thomomys bottae	Thomomys	GEOMYIDAE	RODENTIA	United States	Fairbank, Arizona	F			0	0	NA	NA	0	0	0	0	NA	NA	0	0	wild
NHMUK	NHMUK ZD 1898.3.1.123	Thomomys fulvus anitae	Thomomys bottae	Thomomys	GEOMYIDAE	RODENTIA	Mexico	Sta Anita, Low Cal.	M			0	0	NA	NA	1	1	0	1	NA	NA	2	2	wild
NHMUK	NHMUK ZD 1898.3.1.124	Thomomys fulvus anitae	Thomomys bottae	Thomomys	GEOMYIDAE	RODENTIA	Mexico	Sta Anita, Low Cal.	M			0	0	NA	NA	1	1	0	0	NA	NA	1	1	wild
NHMUK	NHMUK ZD 1898.3.1.127	Thomomys fulvus anitae	Thomomys bottae	Thomomys	GEOMYIDAE	RODENTIA	Mexico	Sta Anita, Low Cal.	F			0	0	NA	NA	1	2	0	0	NA	NA	2	2	wild
NHMUK	NHMUK ZD 1898.3.1.132	Thomomys fulvus anitae	Thomomys bottae	Thomomys	GEOMYIDAE	RODENTIA	Mexico	Sierra Laguna	F			0	0	NA	NA	1	1	0	0	NA	NA	1	1	wild
NHMUK	NHMUK ZD 1898.3.1.129	Thomomys fulvus anitae	Thomomys bottae	Thomomys	GEOMYIDAE	RODENTIA	Mexico	San Jose del Cabo, Low Cal.	M			0	0	NA	NA	2	2	0	0	NA	NA	2	2	wild
NHMUK	NHMUK ZD 1889.9.12.2	Thomomys talpoides bulbivorus	Thomomys bottae	Thomomys	GEOMYIDAE	RODENTIA	United States	San Bernandino, Cal.	M			0	0	NA	NA	0	0	0	0	NA	NA	0	0	wild
NHMUK	NHMUK ZD 1924.3.1.31	Trachops cirrhosus	Trachops cirrhosus	Trachops	PHYLLOSTOMIDAE	CHIROPTERA	Peru	Tushemo, Rio Ucayali	M			0	0	0	0	0	0	0	0	0	0	0	0	wild
NHMUK	NHMUK ZD 1911.5.25.53	Trachops cirrhosus	Trachops cirrhosus	Trachops	PHYLLOSTOMIDAE	CHIROPTERA	Venezuela	San Esteban, N. Venezuela	F			0	0	0	0	0	0	0	0	0	0	0	0	wild
NHMUK	NHMUK ZD 1920.7.14.34	Trachops cirrhosus	Trachops cirrhosus	Trachops	PHYLLOSTOMIDAE	CHIROPTERA	Peru	Monte Alegre	F			0	0	0	0	0	0	0	0	0	0	0	1	wild
NHMUK	NHMUK ZD 1924.1.3.32	Trachops cirrhosus	Trachops cirrhosus	Trachops	PHYLLOSTOMIDAE	CHIROPTERA	Peru	Tushemo, Rio Ucayali	M			0	0	0	0	0	0	0	0	0	0	0	0	wild
NHMUK	NHMUK ZD 1924.3.1.30	Trachops cirrhosus	Trachops cirrhosus	Trachops	PHYLLOSTOMIDAE	CHIROPTERA	Peru	Tushemo, Rio Ucayali	M			0	0	0	0	0	0	0	0	0	0	0	0	wild
NHMUK	NHMUK ZD 1911.5.25.52	Trachops cirrhosus	Trachops cirrhosus	Trachops	PHYLLOSTOMIDAE	CHIROPTERA	Venezuela	San Esteban, N. Venezuela	M			0	0	0	0	0	0	0	0	0	0	0	0	wild
NHMUK	NHMUK ZD 1868.7.10.2	Trachops cirrhosus	Trachops cirrhosus	Trachops	PHYLLOSTOMIDAE	CHIROPTERA	Colombia	Bogota				0	0	0	1	0	1	0	0	0	0	0	1	wild
NHMUK	NHMUK ZD 1868.7.10.5	Trachops cirrhosus	Trachops cirrhosus	Trachops	PHYLLOSTOMIDAE	CHIROPTERA	Colombia	Bogota				0	0	0	0	0	1	0	0	0	0	0	1	wild
NHMUK	NHMUK ZD 1924.3.1.33	Trachops cirrhosus	Trachops cirrhosus	Trachops	PHYLLOSTOMIDAE	CHIROPTERA	Peru	Tushemo, Rio Ucayali	F			0	0	0	0	0	0	0	0	0	0	0	0	wild
NHMUK	NHMUK ZD 1980.703	Trachops cirrhosus cirrhosus	Trachops cirrhosus	Trachops	PHYLLOSTOMIDAE	CHIROPTERA	Guyana	Karowrieng River, 12 from Maipuri Falls, Upper Mazarun District	F			0	0	0	0	0	0	0	0	0	0	0	0	wild
NHMUK	NHMUK ZD 1934.9.2.40	Tremarctos ornatus	Tremarctos ornatus	Tremarctos	URSIDAE	CARNIVORA	Bolivia	Incachaca				2	2	3	3	2	1	1	2	1	2	2	2	wild
NHMUK	NHMUK ZD 1873.6.27.5	Tremarctos ornatus	Tremarctos ornatus	Tremarctos	URSIDAE	CARNIVORA	Peru	Conipata, Isambari				0	0	1	1	1	1	1	1	2	2	1	1	wild
NHMUK	NHMUK ZD 1939.3617	Tremarctos ornatus	Tremarctos ornatus	Tremarctos	URSIDAE	CARNIVORA		Monnlise amiral				2	2	2	2	3	2	3	2	2	1	3	1	wild
NHMUK	NHMUK ZD 1873.6.27.4	Tremarctos ornatus	Tremarctos ornatus	Tremarctos	URSIDAE	CARNIVORA	Peru	Conpiata, Isambari				2	0	NA	NA	2	1	NA¬¨‚Ä†	NA	NA	NA	2	1	wild
NHMUK	NHMUK ZD 1878.8.31.12 / GERM 1616.d	Tremarctos ornatus	Tremarctos ornatus	Tremarctos	URSIDAE	CARNIVORA	Ecuador					2	1	2	1	3	2	3	2	2	1	3	2	wild
NHMUK	NHMUK ZD 1909.7.26.1	Tremarctos ornatus	Tremarctos ornatus	Tremarctos	URSIDAE	CARNIVORA	Venezuela	Merida	F			2	2	2	2	2	1	1	2	2	3	2	1	wild
NHMUK	NHMUK ZD 1934.9.2.71	Tremarctos ornatus	Tremarctos ornatus	Tremarctos	URSIDAE	CARNIVORA	Bolivia	Incachaca Cotrebomba	F			2	1	NA	NA	3	2	1	1	NA	NA	2	2	wild
NHMUK	NHMUK ZD 1971.2566	Tupaia montana baluensis	Tupaia montana	Tupaia	TUPAIIDAE	SCANDENTIA	Malaysia	Mt. Kinabala North Borneo			1961	NA	NA	1	0	0	1	0	0	0	0	0	1	wild
NHMUK	NHMUK ZD 1971.2569	Tupaia montana baluensis	Tupaia montana	Tupaia	TUPAIIDAE	SCANDENTIA	Malaysia	Ramarangah camp, N. Borneo	F		1952	0	0	0	0	1	0	0	0	0	0	0	0	wild
NHMUK	NHMUK ZD 1971.2571	Tupaia montana baluensis	Tupaia montana	Tupaia	TUPAIIDAE	SCANDENTIA	Malaysia	Ramarangah camp, N. Borneo	M		1952	0	0	0	0	0	1	0	0	0	0	0	0	wild
NHMUK	NHMUK ZD 1971.2573	Tupaia montana baluensis	Tupaia montana	Tupaia	TUPAIIDAE	SCANDENTIA	Malaysia	Ramarangah camp, N. Borneo	F		1952	0	0	0	0	0	0	0	0	0	0	0	0	wild
NHMUK	NHMUK ZD 1971.2588	Tupaia montana baluensis	Tupaia montana	Tupaia	TUPAIIDAE	SCANDENTIA	Malaysia	5.5 miles SW of Tenom, N.Borneo	M		1962	NA	NA	0	0	0	0	0	0	0	0	0	NA	wild
NHMUK	NHMUK ZD 1971.2572	Tupaia montana baluensis	Tupaia montana	Tupaia	TUPAIIDAE	SCANDENTIA	Malaysia	Ramarangah camp, N. Borneo	M		1952	0	1	0	0	0	1	0	0	0	1	0	1	wild
NHMUK	NHMUK ZD 1971.2558	Tupaia montana baluensis	Tupaia montana	Tupaia	TUPAIIDAE	SCANDENTIA	Malaysia	North of Singh's Plateau, base camp, Mt. Kinnabalu, N. Borneo,	M		1961	0	0	0	0	0	0	0	0	0	0	0	1	wild
NHMUK	NHMUK ZD 1971.2559	Tupaia montana baluensis	Tupaia montana	Tupaia	TUPAIIDAE	SCANDENTIA	Malaysia	North of Singh's Plateau, base camp, Mt. Kinnabalu, N. Borneo ,	F		1961	0	0	0	0	1	1	0	0	0	0	0	0	wild
NHMUK	NHMUK ZD 1971.2570	Tupaia montana baluensis	Tupaia montana	Tupaia	TUPAIIDAE	SCANDENTIA	Malaysia	Ramarangah camp, N. Borneo	M		1952	0	0	0	0	1	1	0	0	0	0	0	0	wild
NHMUK	NHMUK ZD 1971.2568	Tupaia montana baluensis	Tupaia montana	Tupaia	TUPAIIDAE	SCANDENTIA	Malaysia	Camp Sungai Manat, Mt. Kinabalu, N. Borneo	M		1961	NA	NA	0	0	0	1	0	0	0	0	1	1	wild
NHMUK	NHMUK SW 1915.1	Tursiops truncatus	Tursiops truncatus	Tursiops	DELPHINIDAE	CETARTIODACTYLA	United Kingdom	St Agnes, Scilly Is., Cornwall				1	1	NA	NA	NA	NA	1	1	NA	NA	NA	NA	wild
NHMUK	NHMUK SW 1916.10	Tursiops truncatus	Tursiops truncatus	Tursiops	DELPHINIDAE	CETARTIODACTYLA						2	2	NA	NA	NA	NA	2	2	NA	NA	NA	NA	wild
NHMUK	NHMUK ZC 1924.6.6.1	Tursiops truncatus	Tursiops truncatus	Tursiops	DELPHINIDAE	CETARTIODACTYLA	Egypt	West of Damietta				1	1	NA	NA	NA	NA	1	1	NA	NA	NA	NA	wild
NHMUK	NHMUK SW 1927.21	Tursiops truncatus	Tursiops truncatus	Tursiops	DELPHINIDAE	CETARTIODACTYLA	United Kingdom	Dungeness, Kent	F			2	2	NA	NA	NA	NA	1	1	NA	NA	NA	NA	wild
NHMUK	NHMUK SW 1928.34	Tursiops truncatus	Tursiops truncatus	Tursiops	DELPHINIDAE	CETARTIODACTYLA	United Kingdom	St Ives, Cornwall	M			1	1	NA	NA	NA	NA	0	0	NA	NA	NA	NA	wild
NHMUK	NHMUK ZD 2021.803	Tursiops truncatus	Tursiops truncatus	Tursiops	DELPHINIDAE	CETARTIODACTYLA						NA	NA	NA	NA	NA	NA	1	1	NA	NA	NA	NA	wild
NHMUK	NHMUK SW 1927.19	Tursiops truncatus	Tursiops truncatus	Tursiops	DELPHINIDAE	CETARTIODACTYLA	United Kingdom	Southwick Sussex				NA	NA	NA	NA	NA	NA	0	0	NA	NA	NA	NA	wild
NHMUK	NHMUK ZD 1952.10	Tursiops truncatus	Tursiops truncatus	Tursiops	DELPHINIDAE	CETARTIODACTYLA	United Kingdom	Glamorgan, South Wales				NA	NA	NA	NA	NA	NA	2	2	NA	NA	NA	NA	wild
NHMUK	NHMUK ZD 1948.15	Tursiops truncatus	Tursiops truncatus	Tursiops	DELPHINIDAE	CETARTIODACTYLA	United Kingdom	East of Glamorgan, Swansea				NA	NA	NA	NA	NA	NA	1	1	NA	NA	NA	NA	wild
NHMUK	NHMUK SW 1939.19	Tursiops truncatus	Tursiops truncatus	Tursiops	DELPHINIDAE	CETARTIODACTYLA	United Kingdom	Newquay, Cornwall	M			1	1	NA	NA	NA	NA	1	1	NA	NA	NA	NA	wild
NHMUK	NHMUK ZD 1919.7.7.3609	Ursus arctos	Ursus arctos	Ursus	URSIDAE	CARNIVORA	Russia	Govt. Olonetz Lake Laduga, North Russia				1	1	1	2	1	2	1	1	1	1	1	2	wild
NHMUK	NHMUK ZD 1991.216	Ursus arctos	Ursus arctos	Ursus	URSIDAE	CARNIVORA	Russia	Kzasmoyzask region, west Sayan mountains, Siberia USSR	F		1981	2	1	1	1	1	2	NA	NA	2	1	1	1	wild
NHMUK	NHMUK ZD 1929.5.24.1	Ursus arctos	Ursus arctos	Ursus	URSIDAE	CARNIVORA	Russia	Lake Laduga North Russia	F			1	1	1	1	0	0	1	1	1	1	0	0	wild
NHMUK	NHMUK ZD 1991.217	Ursus arctos	Ursus arctos	Ursus	URSIDAE	CARNIVORA	Russia	Kzasmoyzask region, west Sayan mountains, Siberia USSR	M		1978	NA	NA	0	0	0	2	0	0	0	0	1	1	wild
NHMUK	NHMUK ZD 1931.6.1.1	Ursus arctos	Ursus arctos	Ursus	URSIDAE	CARNIVORA		Caucasus	F		1896	2	1	2	2	1	2	2	2	2	2	2	1	wild
NHMUK	NHMUK ZD 1902.5.7.1	Ursus arctos	Ursus arctos	Ursus	URSIDAE	CARNIVORA	Turkey	Smyrna				1	0	1	1	1	1	0	0	1	0	2	1	wild
NHMUK	NHMUK ZD 1937.6.8.1	Ursus arctos	Ursus arctos	Ursus	URSIDAE	CARNIVORA	Turkey	Between lake Isnik, and the sea of marmora, asia minor				2	2	2	2	2	2	2	2	2	2	2	2	wild
NHMUK	NHMUK ZD 1913.7.11.1	Ursus arctos	Ursus arctos	Ursus	URSIDAE	CARNIVORA	Hungary	Belenyes Comitat Bihar			1913	1	1	1	1	2	2	NA	NA	2	2	1	1	wild
NHMUK	NHMUK ZD 1878.1.16.1	Ursus arctos	Ursus arctos	Ursus	URSIDAE	CARNIVORA	Romania	Transylvania	F			1	1	0	0	2	2	1	1	2	1	2	2	wild
NHMUK	NHMUK ZD 1886.1.23.1	Ursus arctos	Ursus arctos	Ursus	URSIDAE	CARNIVORA	Switzerland	Engadine				0	0	0	0	1	2	0	0	0	0	1	1	wild
NHMUK	NHMUK GERM 221.g	Ursus maritimus	Ursus maritimus	Ursus	URSIDAE	CARNIVORA		North sea				1	0	0	0	1	1	NA	NA	0	0	0	0	wild
NHMUK	NHMUK GERM 221.d	Ursus maritimus	Ursus maritimus	Ursus	URSIDAE	CARNIVORA		North sea	F		1829	0	0	0	0	0	0	NA	NA	0	0	0	0	wild
NHMUK	NHMUK ZD 2025.4	Ursus maritimus	Ursus maritimus	Ursus	URSIDAE	CARNIVORA	Norway					0	0	0	1	0	2	0	0	2	2	1	2	wild
NHMUK	NHMUK ZD 1841.1.12.6	Ursus maritimus	Ursus maritimus	Ursus	URSIDAE	CARNIVORA		Arctic ocean				0	0	0	0	1	2	NA	NA	1	1	1	1	wild
NHMUK	NHMUK ZD 1937.5.6.1	Ursus maritimus	Ursus maritimus	Ursus	URSIDAE	CARNIVORA	Greenland	Kangerdlugsvak East Greenland	M?		1935	0	0	0	0	0	0	0	0	0	0	0	0	wild
NHMUK	NHMUK ZD 1907.9.4.3	Ursus maritimus	Ursus maritimus	Ursus	URSIDAE	CARNIVORA	Canada	Cumberland gulf, Baffinland				1	0	0	0	0	2	1	0	1	0	1	1	wild
NHMUK	NHMUK ZD 1855.11.26.72	Ursus maritimus	Ursus maritimus	Ursus	URSIDAE	CARNIVORA	Canada	Welington channel, barrow straits				0	0	0	0	0	1	0	0	0	0	0	0	wild
NHMUK	NHMUK ZD 1911.5.25.115	Vampyrops vittatus	Platyrrhinus vittatus	Platyrrhinus	PHYLLOSTOMIDAE	CHIROPTERA	Venezuela	San Esteban, N. Venezuela	M			0	0	0	0	0	1	0	0	0	0	0	0	wild
NHMUK	NHMUK ZD 1903.3.19.2	Vampyrops vittatus	Platyrrhinus vittatus	Platyrrhinus	PHYLLOSTOMIDAE	CHIROPTERA	Colombia	Santa Marta	M			0	0	0	0	0	1	0	0	0	0	0	1	wild
NHMUK	NHMUK ZD 1903.7.8.2	Vampyrops vittatus	Platyrrhinus vittatus	Platyrrhinus	PHYLLOSTOMIDAE	CHIROPTERA	Colombia	Victoria	F			0	0	0	0	0	1	0	0	0	0	0	1	wild
NHMUK	NHMUK ZD 1911.5.25.116	Vampyrops vittatus	Platyrrhinus vittatus	Platyrrhinus	PHYLLOSTOMIDAE	CHIROPTERA	Venezuela	San Esteban, N. Venezuela	F			0	0	0	0	0	1	0	0	0	0	0	1	wild
NHMUK	NHMUK ZD 1900.5.6.3	Vampyrops vittatus	Platyrrhinus vittatus	Platyrrhinus	PHYLLOSTOMIDAE	CHIROPTERA	Colombia	Santa Marta	F			0	0	0	0	0	1	0	0	0	0	0	1	wild
NHMUK	NHMUK ZD 1903.7.8.1	Vampyrops vittatus	Platyrrhinus vittatus	Platyrrhinus	PHYLLOSTOMIDAE	CHIROPTERA	Colombia	Victoria, Santa Marta	M			0	0	0	1	1	2	0	1	1	1	1	2	wild
NHMUK	NHMUK ZD 1874.8.13.1	Vampyrops vittatus	Platyrrhinus vittatus	Platyrrhinus	PHYLLOSTOMIDAE	CHIROPTERA	Costa Rica	Costa Rica	M			0	0	0	0	1	1	0	0	0	0	1	1	wild
NHMUK	NHMUK ZD 1898.10.3.35	Vampyrops vittatus	Platyrrhinus vittatus	Platyrrhinus	PHYLLOSTOMIDAE	CHIROPTERA	Colombia	Valdivia	M			0	0	0	0	0	1	0	0	0	0	1	2	wild
NHMUK	NHMUK ZD 1934.9.10.36	Vampyrops vittatus	Platyrrhinus vittatus	Platyrrhinus	PHYLLOSTOMIDAE	CHIROPTERA	Ecuador	Nr. Sumaco	M			0	0	0	0	1	2	0	0	0	0	1	2	wild
NHMUK	NHMUK ZD 1903.4.9.6	Vulpes griseus	Pseudalopex griseus	Pseudalopex	CANIDAE	CARNIVORA	Argentina	Valle del L. Blanco, Chubut Terr	M			1	0	0	0	2	2	NA	NA	0	0	1	1	wild
NHMUK	NHMUK ZD 1903.7.9.7	Vulpes griseus (Pseudalopex gracilis)	Lycalopex gymnocercus	Lycalopex	CANIDAE	CARNIVORA	Argentina	Valle de Banco, Chubut terr	M			0	0	0	0	1	1	0	0	0	0	0	0	wild
NHM Vienna	NMW 40371	Arctictis binturong	Arctictis binturong	Arctictis	VIVERRIDAE	CARNIVORA			F			1	1	1	1	1	1	1	1	1	1	2	2	wild
NHM Vienna	NMW 649	Arctictis binturong	Arctictis binturong	Arctictis	VIVERRIDAE	CARNIVORA			M			0	0	0	0	1	1	0	0	0	0	2	1	wild
NHM Vienna	NMW 5465	Arctictis binturong	Arctictis binturong	Arctictis	VIVERRIDAE	CARNIVORA			M			NA	NA	0	0	1	1	NA	NA	NA	NA	1	1	wild
NHM Vienna	NMW 40370	Arctictis binturong	Arctictis binturong	Arctictis	VIVERRIDAE	CARNIVORA			M			1	0	0	0	2	1	0	0	1	1	2	1	wild
NHM Vienna	NMW 1168	Arctictis binturong	Arctictis binturong	Arctictis	VIVERRIDAE	CARNIVORA						2	1	1	2	1	2	NA	NA	NA	NA	2	1	wild
NHM Vienna	NMW 75759	Arctictis binturong	Arctictis binturong	Arctictis	VIVERRIDAE	CARNIVORA						0	0	0	0	1	0	0	0	0	0	1	0	wild
NHM Vienna	NMW 2324	Bos javanicus	Bos javanicus	Bos	BOVIDAE	CETARTIODACTYLA			M			NA	NA	NA	NA	1	1	NA	NA	NA	NA	NA	NA	wild
NHM Vienna	NMW 2332	Bos javanicus	Bos javanicus	Bos	BOVIDAE	CETARTIODACTYLA			M			NA	NA	NA	NA	3	3	NA	NA	NA	NA	3	3	wild
NHM Vienna	NMW 2325	Bos javanicus	Bos javanicus	Bos	BOVIDAE	CETARTIODACTYLA						NA	NA	NA	NA	1	1	NA	NA	NA	NA	NA	NA	wild
NHM Vienna	NMW 7536	Camelus dromedarius	Camelus dromedarius	Camelus	CAMELIDAE	CETARTIODACTYLA						NA	NA	1	1	3	2	2	1	2	2	3	3	captive
NHM Vienna	NMW 612	Camelus dromedarius	Camelus dromedarius	Camelus	CAMELIDAE	CETARTIODACTYLA						NA	NA	1	1	2	2	2	1	NA	NA	2	2	captive
NHM Vienna	NMW 70014	Capreolus capreolus	Capreolus capreolus	Capreolus	CERVIDAE	CETARTIODACTYLA			M	juvenile		NA	NA	NA	NA	2	2	NA	NA	NA	NA	1	2	wild
NHMUK	NHMUK ZE 1968.5.2.1	Cercopithecus diana	Cercopithecus diana	Cercopithecus	CERCOPITHECIDAE	PRIMATES	Sierra Leone	Potoru, Bari Chiefdom	M	juvenile		0	0	0	0	0	0	0	0	0	0	1	1	wild
NHM Vienna	NMW 63964	Capreolus capreolus	Capreolus capreolus	Capreolus	CERVIDAE	CETARTIODACTYLA			F			NA	NA	NA	NA	3	3	1	1	NA	NA	3	3	wild
NHM Vienna	NMW 7019	Capreolus capreolus	Capreolus capreolus	Capreolus	CERVIDAE	CETARTIODACTYLA			F			NA	NA	NA	NA	3	3	0	0	NA	NA	3	3	wild
NHM Vienna	NMW 66314	Capreolus capreolus	Capreolus capreolus	Capreolus	CERVIDAE	CETARTIODACTYLA			F			NA	NA	NA	NA	3	2	NA	NA	NA	NA	3	2	wild
NHM Vienna	NMW 59594	Capreolus capreolus	Capreolus capreolus	Capreolus	CERVIDAE	CETARTIODACTYLA			F			NA	NA	NA	NA	3	3	0	1	NA	NA	2	2	wild
NHM Vienna	NMW 59598	Capreolus capreolus	Capreolus capreolus	Capreolus	CERVIDAE	CETARTIODACTYLA			F			NA	NA	NA	NA	2	2	1	1	NA	NA	2	2	wild
NHM Vienna	NMW 54590	Capreolus capreolus	Capreolus capreolus	Capreolus	CERVIDAE	CETARTIODACTYLA			M			NA	NA	NA	NA	3	2	1	1	NA	NA	2	3	wild
NHM Vienna	NMW 2547	Capreolus capreolus	Capreolus capreolus	Capreolus	CERVIDAE	CETARTIODACTYLA			M			NA	NA	NA	NA	1	1	0	0	NA	NA	2	1	wild
NHM Vienna	NMW 7026	Capreolus capreolus	Capreolus capreolus	Capreolus	CERVIDAE	CETARTIODACTYLA			M			NA	NA	NA	NA	2	2	NA	NA	NA	NA	3	2	wild
NHM Vienna	NMW 59450	Castor fiber	Castor fiber	Castor	CASTORIDAE	RODENTIA						NA	NA	NA	NA	3	3	NA	NA	NA	NA	3	3	wild
NHM Vienna	NMW 58482	Castor fiber	Castor fiber	Castor	CASTORIDAE	RODENTIA						1	0	NA	NA	3	3	0	0	NA	NA	3	3	wild
NHM Vienna	NMW 68177	Castor fiber	Castor fiber	Castor	CASTORIDAE	RODENTIA			M			na	na	NA	NA	2	2	0	0	NA	NA	3	3	wild
NHM Vienna	NMW 68181	Castor fiber	Castor fiber	Castor	CASTORIDAE	RODENTIA			F			NA	NA	NA	NA	2	2	0	0	NA	NA	2	2	wild
NHM Vienna	NMW 59737	Castor fiber	Castor fiber	Castor	CASTORIDAE	RODENTIA			F			NA	NA	NA	NA	2	3	NA	NA	NA	NA	2	2	wild
NHM Vienna	NMW 68178	Castor fiber	Castor fiber	Castor	CASTORIDAE	RODENTIA			M			0	1	NA	NA	2	2	0	0	NA	NA	2	2	wild
NHM Vienna	NMW 68183	Castor fiber	Castor fiber	Castor	CASTORIDAE	RODENTIA			M			2	2	NA	NA	2	2	0	0	NA	NA	2	2	wild
NHM Vienna	NMW 33279	Castor fiber	Castor fiber	Castor	CASTORIDAE	RODENTIA						0	0	NA	NA	0	0	0	0	NA	NA	0	0	wild
NHM Vienna	NMW 59449	Castor fiber	Castor fiber	Castor	CASTORIDAE	RODENTIA						0	0	NA	NA	2	2	0	0	NA	NA	2	2	wild
NHM Vienna	NMW 61450	Castor fiber	Castor fiber	Castor	CASTORIDAE	RODENTIA						2	1	NA	NA	2	2	2	1	NA	NA	2	2	wild
NHM Vienna	NMW 685	Cercopithecus mitis	Cercopithecus mitis	Cercopithecus	CERCOPITHECIDAE	PRIMATES			F			NA	NA	2	1	2	2	1	2	1	1	2	2	wild
NHM Vienna	NMW 4496/ST 591	Cercopithecus mitis	Cercopithecus mitis	Cercopithecus	CERCOPITHECIDAE	PRIMATES			F			2	2	2	2	3	3	2	3	2	3	3	3	wild
NHM Vienna	NMW 20085/B 3874	Cercopithecus mitis	Cercopithecus mitis	Cercopithecus	CERCOPITHECIDAE	PRIMATES			F			1	1	2	1	2	1	1	1	1	1	2	2	wild
NHM Vienna	NMW 687	Cercopithecus mitis	Cercopithecus mitis	Cercopithecus	CERCOPITHECIDAE	PRIMATES			M			2	1	2	1	2	1	1	2	2	1	2	2	wild
NHM Vienna	NMW 686/B 6039	Cercopithecus mitis	Cercopithecus mitis	Cercopithecus	CERCOPITHECIDAE	PRIMATES			M			2	2	1	1	2	1	1	2	1	1	2	1	wild
NHM Vienna	NMW 4495/B 3941	Cercopithecus mitis	Cercopithecus mitis	Cercopithecus	CERCOPITHECIDAE	PRIMATES			M			3	2	2	3	2	2	3	3	3	3	2	2	wild
NHM Vienna	NMW 4486/B 3944	Cercopithecus mitis	Cercopithecus mitis	Cercopithecus	CERCOPITHECIDAE	PRIMATES			M			2	0	2	0	2	1	1	1	1	1	2	2	wild
NHM Vienna	NMW 20084/B 3873	Cercopithecus mitis	Cercopithecus mitis	Cercopithecus	CERCOPITHECIDAE	PRIMATES			M			1	2	1	2	2	2	1	2	1	2	2	2	wild
NHM Vienna	NMW 4508/ST 1713	Cercopithecus mitis	Cercopithecus mitis	Cercopithecus	CERCOPITHECIDAE	PRIMATES			M			0	0	0	0	3	2	0	0	0	0	3	3	wild
NHM Vienna	NMW 4506/B 3942	Cercopithecus mitis	Cercopithecus mitis	Cercopithecus	CERCOPITHECIDAE	PRIMATES			M			NA	NA	2	2	2	2	1	2	1	1	2	2	wild
NHM Vienna	NMW 3085	Elephas maximus	Elephas maximus	Elephas	ELEPHANTIDAE	PROBOSCIDEA						NA	NA	NA	NA	0	0	NA	NA	NA	NA	1	2	wild
NHM Vienna	NMW 5505	Elephas maximus	Elephas maximus	Elephas	ELEPHANTIDAE	PROBOSCIDEA						NA	NA	NA	NA	0	0	NA	NA	NA	NA	0	0	wild
NHM Vienna	NMW 5573/B 5307	Elephas maximus	Elephas maximus	Elephas	ELEPHANTIDAE	PROBOSCIDEA						NA	NA	0	0	2	2	NA	NA	NA	NA	1	2	wild
NHM Vienna	NMW 871	Eulemur mongoz	Eulemur mongoz	Eulemur	LEMURIDAE	PRIMATES			F			0	0	0	0	1	1	0	0	0	0	1	1	wild
NHM Vienna	NMW 874	Eulemur mongoz	Eulemur mongoz	Eulemur	LEMURIDAE	PRIMATES			F			NA	NA	0	0	3	3	0	0	0	0	3	3	wild
NHM Vienna	NMW 876	Eulemur mongoz	Eulemur mongoz	Eulemur	LEMURIDAE	PRIMATES			F			1	1	2	2	3	3	0	0	0	0	1	1	wild
NHM Vienna	NMW 909	Eulemur mongoz	Eulemur mongoz	Eulemur	LEMURIDAE	PRIMATES			F			NA	NA	0	0	2	2	0	0	NA	NA	2	2	wild
NHM Vienna	NMW 873	Eulemur mongoz	Eulemur mongoz	Eulemur	LEMURIDAE	PRIMATES			M			1	1	1	1	2	2	0	0	0	0	3	3	wild
NHM Vienna	NMW 875/B4007	Eulemur mongoz	Eulemur mongoz	Eulemur	LEMURIDAE	PRIMATES			M			0	0	1	1	1	1	1	1	1	1	1	1	wild
NHM Vienna	NMW 308	Eulemur mongoz	Eulemur mongoz	Eulemur	LEMURIDAE	PRIMATES						0	0	0	0	1	0	NA	NA	NA	NA	NA	NA	wild
NHM Vienna	NMW 872	Eulemur mongoz	Eulemur mongoz	Eulemur	LEMURIDAE	PRIMATES						0	0	0	0	2	2	0	0	1	1	2	2	wild
NHM Vienna	NMW 66088	Eulemur mongoz	Eulemur mongoz	Eulemur	LEMURIDAE	PRIMATES						0	0	2	2	2	2	1	1	1	1	1	1	wild
NHM Vienna	NMW 49874	Galeopterus variegatus	Galeopterus variegatus	Galeopterus	CYNOCEPHALIDAE	DERMOPTERA						NA	NA	1	1	3	3	3	3	1	1	3	3	wild
NHM Vienna	NMW 75901	Galeopterus variegatus	Galeopterus variegatus	Galeopterus	CYNOCEPHALIDAE	DERMOPTERA						NA	NA	2	2	3	3	1	0	2	2	3	3	wild
NHM Vienna	NMW 940	Galeopterus variegatus	Galeopterus variegatus	Galeopterus	CYNOCEPHALIDAE	DERMOPTERA						NA	NA	NA	NA	NA	NA	0	1	1	1	2	2	wild
NHM Vienna	NMW 972	Galeopterus variegatus	Galeopterus variegatus	Galeopterus	CYNOCEPHALIDAE	DERMOPTERA						NA	NA	1	1	1	1	1	1	1	1	1	1	wild
NHM Vienna	NMW 7535	Giraffa camelopardalis	Giraffa camelopardalis	Giraffa	GIRAFFIDAE	CETARTIODACTYLA						NA	NA	NA	NA	2	2	2	2	NA	NA	2	2	wild
NHM Vienna	NMW 5483	Giraffa camelopardalis	Giraffa camelopardalis	Giraffa	GIRAFFIDAE	CETARTIODACTYLA						NA	NA	NA	NA	2	2	2	2	NA	NA	2	2	wild
NHM Vienna	NMW 5549	Giraffa camelopardalis	Giraffa camelopardalis	Giraffa	GIRAFFIDAE	CETARTIODACTYLA						NA	NA	NA	NA	2	2	2	2	NA	NA	2	2	wild
NHM Vienna	NMW 974	Giraffa camelopardalis	Giraffa camelopardalis	Giraffa	GIRAFFIDAE	CETARTIODACTYLA						NA	NA	NA	NA	2	2	1	1	NA	NA	2	2	captive
NHM Vienna	NMW 5027	Hippopotamus amphibius	Hippopotamus amphibius	Hippopotamus	HIPPOPOTAMIDAE	CETARTIODACTYLA						NA	NA	3	3	2	2	2	3	2	2	2	2	wild
NHM Vienna	NMW 643	Hippopotamus amphibius	Hippopotamus amphibius	Hippopotamus	HIPPOPOTAMIDAE	CETARTIODACTYLA						1	1	1	2	2	2	1	1	1	1	2	2	wild
NHM Vienna	NMW 21004	Hippopotamus amphibius	Hippopotamus amphibius	Hippopotamus	HIPPOPOTAMIDAE	CETARTIODACTYLA						1	1	0	1	2	2	1	1	1	1	2	2	wild
NHM Vienna	NMW 7233	Loxodonta africana	Loxodonta africana	Loxodonta	ELEPHANTIDAE	PROBOSCIDEA			F			NA	NA	NA	NA	3	2	NA	NA	NA	NA	2	2	wild
NHM Vienna	NMW 19600	Loxodonta africana	Loxodonta africana	Loxodonta	ELEPHANTIDAE	PROBOSCIDEA			M			NA	NA	NA	NA	3	2	NA	NA	NA	NA	3	2	wild
NHM Vienna	NMW 4141	Loxodonta africana	Loxodonta africana	Loxodonta	ELEPHANTIDAE	PROBOSCIDEA						NA	NA	0	0	1	0	NA	NA	NA	NA	1	1	wild
NHM Vienna	NMW B6179	Macropus rufogriseus	Notamacropus rufogriseus	Notamacropus	MACROPODIDAE	DIPROTODONTIA						1	3	NA	NA	2	2	2	1	NA	NA	2	2	wild
NHM Vienna	NMW 30697	Macropus rufogriseus	Notamacropus rufogriseus	Notamacropus	MACROPODIDAE	DIPROTODONTIA						0	1	NA	NA	3	3	1	2	NA	NA	2	3	wild
NHM Vienna	NMW 31541	Marmota marmota	Marmota marmota	Marmota	SCIURIDAE	RODENTIA			M			2	2	NA	NA	3	3	0	0	NA	NA	3	3	wild
NHM Vienna	NMW 31543	Marmota marmota	Marmota marmota	Marmota	SCIURIDAE	RODENTIA			M			2	0	NA	NA	3	3	0	0	NA	NA	3	3	wild
NHM Vienna	NMW 31546	Marmota marmota	Marmota marmota	Marmota	SCIURIDAE	RODENTIA			M			2	2	NA	NA	3	3	1	0	NA	NA	3	3	wild
NHM Vienna	NMW 31540	Marmota marmota	Marmota marmota	Marmota	SCIURIDAE	RODENTIA			F			2	2	NA	NA	3	3	0	0	NA	NA	3	3	wild
NHM Vienna	NMW 31542	Marmota marmota	Marmota marmota	Marmota	SCIURIDAE	RODENTIA			M			NA	NA	NA	NA	2	2	NA	NA	NA	NA	2	2	wild
NHM Vienna	NMW 3709	Marmota marmota	Marmota marmota	Marmota	SCIURIDAE	RODENTIA			M			1	1	NA	NA	3	3	1	0	NA	NA	3	3	wild
NHM Vienna	NMW F820	Marmota marmota	Marmota marmota	Marmota	SCIURIDAE	RODENTIA						1	0	NA	NA	3	3	NA	NA	NA	NA	NA	NA	wild
NHM Vienna	NMW 3417	Marmota marmota	Marmota marmota	Marmota	SCIURIDAE	RODENTIA						0	0	NA	NA	3	3	0	0	NA	NA	3	3	wild
NHM Vienna	NMW 3418	Marmota marmota	Marmota marmota	Marmota	SCIURIDAE	RODENTIA						0	0	NA	NA	3	3	0	0	NA	NA	3	3	wild
NHM Vienna	NMW 3651:4/B1302	Marmota marmota	Marmota marmota	Marmota	SCIURIDAE	RODENTIA						1	0	NA	NA	3	3	0	0	NA	NA	3	3	wild
NHM Vienna	NMW 3711	Marmota marmota	Marmota marmota	Marmota	SCIURIDAE	RODENTIA			M			1	1	NA	NA	3	3	1	1	NA	NA	3	3	wild
NHM Vienna	NMW 3651:4/B 1302	Marmota marmota	Marmota marmota	Marmota	SCIURIDAE	RODENTIA			M			1	1	≈í√π≈í√´	≈í√π≈í√´	3	3	0	0	≈í√π≈í√´	≈í√π≈í√´	3	3	wild
NHM Vienna	NMW 31544	Marmota marmota	Marmota marmota	Marmota	SCIURIDAE	RODENTIA			M			2	2	NA	NA	2	3	NA	NA	NA	NA	2	3	wild
NHM Vienna	NMW 152.1270833	Marmota marmota	Marmota marmota	Marmota	SCIURIDAE	RODENTIA			M			1	0	NA	NA	3	2	0	0	NA	NA	3	3	wild
NHM Vienna	NMW 3683	Marmota marmota	Marmota marmota	Marmota	SCIURIDAE	RODENTIA			M			1	0	NA	NA	3	3	0	0	NA	NA	3	3	wild
NHM Vienna	NMW 43385	Marmota marmota	Marmota marmota	Marmota	SCIURIDAE	RODENTIA			M			1	0	NA	NA	3	2	2	1	NA	NA	2	2	wild
NHM Vienna	NMW 3026	Muntiacus muntjak	Muntiacus muntjak	Muntiacus	CERVIDAE	CETARTIODACTYLA			F			NA	NA	0	0	2	3	2	2	NA	NA	2	2	captive
NHM Vienna	NMW 2660	Muntiacus muntjak	Muntiacus muntjak	Muntiacus	CERVIDAE	CETARTIODACTYLA			F			NA	NA	NA	NA	2	2	NA	NA	NA	NA	2	2	captive
NHM Vienna	NMW 4073	Muntiacus muntjak	Muntiacus muntjak	Muntiacus	CERVIDAE	CETARTIODACTYLA			M			NA	NA	0	0	2	2	NA	NA	NA	NA	2	2	captive
NHM Vienna	NMW 3025	Muntiacus muntjak	Muntiacus muntjak	Muntiacus	CERVIDAE	CETARTIODACTYLA			M			NA	NA	0	0	2	2	1	0	NA	NA	2	2	captive
NHM Vienna	NMW 7772	Muntiacus muntjak	Muntiacus muntjak	Muntiacus	CERVIDAE	CETARTIODACTYLA						NA	NA	0	0	1	2	NA	NA	NA	NA	1	2	captive
NHM Vienna	NMW 5180/ ST 1073	Muntiacus muntjak	Muntiacus muntjak	Muntiacus	CERVIDAE	CETARTIODACTYLA			F			NA	NA	NA	NA	3	3	2	2	NA	NA	2	2	wild
NHM Vienna	NMW 1467	Muntiacus muntjak	Muntiacus muntjak	Muntiacus	CERVIDAE	CETARTIODACTYLA			F			NA	NA	NA	NA	1	2	2	3	NA	NA	2	2	wild
NHM Vienna	NMW 2120	Muntiacus muntjak	Muntiacus muntjak	Muntiacus	CERVIDAE	CETARTIODACTYLA			M			NA	NA	NA	NA	2	2	NA	NA	NA	NA	3	2	wild
NHM Vienna	NMW 3022	Muntiacus muntjak	Muntiacus muntjak	Muntiacus	CERVIDAE	CETARTIODACTYLA			M			NA	NA	0	1	3	3	2	2	NA	NA	3	3	wild
NHM Vienna	NMW 2119	Muntiacus muntjak	Muntiacus muntjak	Muntiacus	CERVIDAE	CETARTIODACTYLA			M			NA	NA	0	1	3	2	2	2	NA	NA	2	2	wild
NHM Vienna	NMW 4036	Odobenus rosmarus	Odobenus rosmarus	Odobenus	ODOBENIDAE	CARNIVORA			F			NA	NA	NA	NA	0	0	NA	NA	NA	NA	0	0	wild
NHM Vienna	NMW 4038	Odobenus rosmarus	Odobenus rosmarus	Odobenus	ODOBENIDAE	CARNIVORA			F			NA	NA	0	0	0	0	NA	NA	NA	NA	0	0	wild
NHM Vienna	NMW 18455	Odobenus rosmarus	Odobenus rosmarus	Odobenus	ODOBENIDAE	CARNIVORA			F			NA	NA	0	0	0	0	NA	NA	NA	NA	0	0	wild
NHM Vienna	NMW 7207	Odobenus rosmarus	Odobenus rosmarus	Odobenus	ODOBENIDAE	CARNIVORA			M			NA	NA	NA	NA	1	1	NA	NA	NA	NA	0	0	wild
NHM Vienna	NMW 7208	Odobenus rosmarus	Odobenus rosmarus	Odobenus	ODOBENIDAE	CARNIVORA			M			NA	NA	NA	NA	1	1	NA	NA	NA	NA	1	1	wild
NHM Vienna	NMW 4035	Odobenus rosmarus	Odobenus rosmarus	Odobenus	ODOBENIDAE	CARNIVORA			M			NA	NA	NA	NA	1	1	NA	NA	NA	NA	0	0	wild
NHM Vienna	NMW 4037	Odobenus rosmarus	Odobenus rosmarus	Odobenus	ODOBENIDAE	CARNIVORA			M			NA	NA	NA	NA	1	2	NA	NA	NA	NA	0	0	wild
NHM Vienna	NMW 1211	Odobenus rosmarus	Odobenus rosmarus	Odobenus	ODOBENIDAE	CARNIVORA						NA	NA	NA	NA	2	1	NA	NA	NA	NA	1	1	wild
NHM Vienna	NMW 4034	Odobenus rosmarus	Odobenus rosmarus	Odobenus	ODOBENIDAE	CARNIVORA						NA	NA	NA	NA	0	0	NA	NA	NA	NA	1	0	wild
NHM Vienna	NMW 1936	Ovibos moschatus	Ovibos moschatus	Ovibos	BOVIDAE	CETARTIODACTYLA			F			NA	NA	NA	NA	1	1	1	1	NA	NA	1	1	wild
NHM Vienna	NMW 1931	Ovibos moschatus	Ovibos moschatus	Ovibos	BOVIDAE	CETARTIODACTYLA			F			NA	NA	NA	NA	2	2	1	1	NA	NA	2	2	wild
NHM Vienna	NMW 1935	Ovibos moschatus	Ovibos moschatus	Ovibos	BOVIDAE	CETARTIODACTYLA			F			NA	NA	NA	NA	2	2	1	1	NA	NA	2	2	wild
NHM Vienna	nicht invent (A)	Ovibos moschatus	Ovibos moschatus	Ovibos	BOVIDAE	CETARTIODACTYLA			F			NA	NA	NA	NA	1	1	NA	NA	NA	NA	NA	NA	wild
NHM Vienna	NMW 1930	Ovibos moschatus	Ovibos moschatus	Ovibos	BOVIDAE	CETARTIODACTYLA			M			NA	NA	NA	NA	2	2	1	1	NA	NA	2	2	wild
NHM Vienna	NMW 1937	Ovibos moschatus	Ovibos moschatus	Ovibos	BOVIDAE	CETARTIODACTYLA			M			NA	NA	NA	NA	2	2	1	1	NA	NA	2	2	wild
NHM Vienna	NMW 1932	Ovibos moschatus	Ovibos moschatus	Ovibos	BOVIDAE	CETARTIODACTYLA			M			NA	NA	NA	NA	2	2	NA	NA	NA	NA	2	2	wild
NHM Vienna	NMW 5507	Ovibos moschatus	Ovibos moschatus	Ovibos	BOVIDAE	CETARTIODACTYLA			M			NA	NA	NA	NA	1	1	1	1	NA	NA	2	2	wild
NHM Vienna	NMW 5510	Ovibos moschatus	Ovibos moschatus	Ovibos	BOVIDAE	CETARTIODACTYLA			M			NA	NA	NA	NA	2	3	1	1	NA	NA	3	3	wild
NHM Vienna	NMW 5511	Ovibos moschatus	Ovibos moschatus	Ovibos	BOVIDAE	CETARTIODACTYLA			M			NA	NA	NA	NA	2	2	NA	NA	NA	NA	NA	NA	wild
NHM Vienna	NMW 2311	Ovis ammon	Ovis ammon	Ovis	BOVIDAE	CETARTIODACTYLA			F			NA	NA	NA	NA	3	2	2	2	NA	NA	2	2	wild
NHM Vienna	NMW 2309/B 4888	Ovis ammon	Ovis ammon	Ovis	BOVIDAE	CETARTIODACTYLA			F			NA	NA	NA	NA	2	2	NA	NA	NA	NA	NA	NA	wild
NHM Vienna	NMW 2313	Ovis ammon	Ovis ammon	Ovis	BOVIDAE	CETARTIODACTYLA			M			NA	NA	NA	NA	2	2	NA	NA	NA	NA	NA	NA	wild
NHM Vienna	NMW 2312/B 4894	Ovis ammon	Ovis ammon	Ovis	BOVIDAE	CETARTIODACTYLA			M			NA	NA	NA	NA	3	2	0	0	NA	NA	3	2	wild
NHM Vienna	NMW 2310/B 5642	Ovis ammon	Ovis ammon	Ovis	BOVIDAE	CETARTIODACTYLA			M			NA	NA	NA	NA	3	2	1	0	NA	NA	3	2	wild
NHM Vienna	NMW nicht invent. 1973/HR 85	Ovis ammon	Ovis ammon	Ovis	BOVIDAE	CETARTIODACTYLA			M			NA	NA	NA	NA	2	2	NA	NA	NA	NA	NA	NA	wild
NHM Vienna	NMW 2296/B 4895	Ovis ammon	Ovis ammon	Ovis	BOVIDAE	CETARTIODACTYLA			M			NA	NA	NA	NA	2	2	NA	NA	NA	NA	NA	NA	wild
NHM Vienna	NMW 2297	Ovis ammon	Ovis ammon	Ovis	BOVIDAE	CETARTIODACTYLA			M			NA	NA	NA	NA	2	2	NA	NA	NA	NA	NA	NA	wild
NHM Vienna	NMW 18802	Ovis ammon	Ovis ammon	Ovis	BOVIDAE	CETARTIODACTYLA						NA	NA	NA	NA	2	2	2	1	NA	NA	3	2	wild
NHM Vienna	NMW 6057	Panthera leo	Panthera leo	Panthera	FELIDAE	CARNIVORA			F			0	0	0	0	0	0	0	0	0	0	0	0	wild
NHM Vienna	NMW 62157	Panthera leo	Panthera leo	Panthera	FELIDAE	CARNIVORA			F			0	0	0	0	0	0	0	0	0	0	0	0	wild
NHM Vienna	NMW 6058	Panthera leo	Panthera leo	Panthera	FELIDAE	CARNIVORA			M			0	0	0	0	0	0	0	0	0	0	0	0	wild
NHM Vienna	NMW 6055	Panthera leo	Panthera leo	Panthera	FELIDAE	CARNIVORA			M			0	0	0	0	1	0	0	0	0	0	0	0	wild
NHM Vienna	NMW 62154	Panthera leo	Panthera leo	Panthera	FELIDAE	CARNIVORA			M			0	0	0	0	0	0	0	0	0	0	0	0	wild
NHM Vienna	NMW 62153	Panthera leo	Panthera leo	Panthera	FELIDAE	CARNIVORA			M			0	0	0	0	0	0	0	0	0	0	0	0	wild
NHM Vienna	NMW 6056	Panthera leo	Panthera leo	Panthera	FELIDAE	CARNIVORA						0	0	0	0	0	0	0	0	0	0	0	0	wild
NHM Vienna	NMW 32819	Panthera leo	Panthera leo	Panthera	FELIDAE	CARNIVORA						0	0	0	0	0	0	0	0	0	0	0	0	wild
NHM Vienna	NMW 1241	Panthera leo	Panthera leo	Panthera	FELIDAE	CARNIVORA						0	0	0	0	0	0	0	0	0	0	0	0	wild
NHM Vienna	NMW 2845	Panthera tigris	Panthera tigris	Panthera	FELIDAE	CARNIVORA			M			0	1	0	3	0	2	2	2	2	2	3	3	captive
NHM Vienna	NMW 7224	Panthera tigris	Panthera tigris	Panthera	FELIDAE	CARNIVORA			F			0	0	0	1	0	0	0	0	0	1	0	1	captive
NHM Vienna	NMW 7223/B 5605	Panthera tigris	Panthera tigris	Panthera	FELIDAE	CARNIVORA			M			0	0	0	2	0	0	2	2	0	1	0	0	captive
NHM Vienna	NMW 6047	Panthera tigris	Panthera tigris	Panthera	FELIDAE	CARNIVORA						0	0	0	1	0	1	0	1	0	0	1	1	captive
NHM Vienna	NMW 32821	Panthera tigris	Panthera tigris	Panthera	FELIDAE	CARNIVORA						0	0	0	0	0	0	0	0	0	0	0	0	wild
NHM Vienna	NMW 6059	Panthera tigris	Panthera tigris	Panthera	FELIDAE	CARNIVORA						0	0	0	0	0	0	0	0	0	0	0	0	wild
NHM Vienna	NMW 820	Pongo pygmaeus	Pongo pygmaeus	Pongo	HOMINIDAE	PRIMATES			M			NA	NA	NA	NA	2	2	2	2	NA	NA	2	2	wild
NHM Vienna	NMW 658	Pongo pygmaeus	Pongo pygmaeus	Pongo	HOMINIDAE	PRIMATES			F			3	3	2	2	2	2	3	2	2	2	2	2	wild
NHM Vienna	NMW 819	Pongo pygmaeus	Pongo pygmaeus	Pongo	HOMINIDAE	PRIMATES			M			3	2	2	2	2	2	1	2	2	2	2	2	wild
NHM Vienna	NMW 813	Pongo pygmaeus	Pongo pygmaeus	Pongo	HOMINIDAE	PRIMATES						2	1	2	1	2	1	2	2	2	2	2	2	wild
NHM Vienna	NMW 3109/ST 660	Pongo pygmaeus	Pongo pygmaeus	Pongo	HOMINIDAE	PRIMATES			M			3	3	2	2	2	2	2	2	2	2	2	2	wild
NHM Vienna	NMW 817	Pongo pygmaeus	Pongo pygmaeus	Pongo	HOMINIDAE	PRIMATES						3	2	2	2	2	2	3	3	2	2	2	2	wild
NHM Vienna	NMW 818	Pongo pygmaeus	Pongo pygmaeus	Pongo	HOMINIDAE	PRIMATES						3	3	NA	NA	2	2	NA	NA	NA	NA	2	2	wild
NHMUK	NHMUK ZD 1956.326	Cercopithecus diana roloway	Cercopithecus diana	Cercopithecus	CERCOPITHECIDAE	PRIMATES	Ivory Coast	Pont de Nzi, between bandama + Nzi rivers	M	juvenile		2	2	2	2	2	2	2	2	2	2	3	3	wild
NHM Vienna	NMW 73226	Procyon lotor	Procyon lotor	Procyon	PROCYONIDAE	CARNIVORA			F			0	0	0	0	0	1	0	0	0	0	1	0	wild
NHM Vienna	NMW 66311	Procyon lotor	Procyon lotor	Procyon	PROCYONIDAE	CARNIVORA			F			1	1	1	1	1	2	1	1	1	1	1	1	wild
NHM Vienna	NMW 999	Procyon lotor	Procyon lotor	Procyon	PROCYONIDAE	CARNIVORA						0	0	0	0	0	0	0	0	0	0	1	0	wild
NHM Vienna	NMW 28598	Procyon lotor	Procyon lotor	Procyon	PROCYONIDAE	CARNIVORA						NA	NA	NA	NA	0	2	NA	NA	NA	NA	NA	NA	wild
NHM Vienna	NMW 17432	Pteropus vampyrus	Pteropus vampyrus	Pteropus	PTEROPODIDAE	CHIROPTERA			M			0	0	0	0	1	1	0	0	0	0	1	1	wild
NHM Vienna	NMW 17433	Pteropus vampyrus	Pteropus vampyrus	Pteropus	PTEROPODIDAE	CHIROPTERA			M			1	1	2	1	3	3	NA	NA	1	1	3	3	wild
NHM Vienna	NMW 17431	Pteropus vampyrus	Pteropus vampyrus	Pteropus	PTEROPODIDAE	CHIROPTERA			F			0	0	0	0	1	1	0	0	0	0	1	1	wild
NHM Vienna	NMW 916	Pteropus vampyrus	Pteropus vampyrus	Pteropus	PTEROPODIDAE	CHIROPTERA			F			2	1	2	1	2	2	0	0	0	0	2	2	wild
NHM Vienna	NMW 17429	Pteropus vampyrus	Pteropus vampyrus	Pteropus	PTEROPODIDAE	CHIROPTERA			F			0	1	2	1	1	2	NA	NA	1	0	2	2	wild
NHM Vienna	NMW 32963	Pteropus vampyrus	Pteropus vampyrus	Pteropus	PTEROPODIDAE	CHIROPTERA			M			0	0	2	0	2	2	NA	NA	NA	NA	2	2	wild
NHM Vienna	NMW 1469	Pteropus vampyrus	Pteropus vampyrus	Pteropus	PTEROPODIDAE	CHIROPTERA						0	0	0	0	0	0	0	0	0	0	1	1	wild
NHM Vienna	NMW 1615	Pteropus vampyrus	Pteropus vampyrus	Pteropus	PTEROPODIDAE	CHIROPTERA						1	1	1	1	2	2	1	1	1	1	2	2	wild
NHM Vienna	NMW 19104	Pteropus vampyrus	Pteropus vampyrus	Pteropus	PTEROPODIDAE	CHIROPTERA						2	1	1	1	1	1	1	1	0	0	1	1	wild
NHM Vienna	NMW 1616	Pteropus vampyrus	Pteropus vampyrus	Pteropus	PTEROPODIDAE	CHIROPTERA						NA	NA	2	2	2	2	1	1	2	2	2	2	wild
NHM Vienna	NMW 29574	Rupicapra rupicapra	Rupicapra rupicapra	Rupicapra	BOVIDAE	CETARTIODACTYLA			F			NA	NA	NA	NA	3	3	NA	NA	NA	NA	3	3	wild
NHM Vienna	NMW 29575	Rupicapra rupicapra	Rupicapra rupicapra	Rupicapra	BOVIDAE	CETARTIODACTYLA			F			NA	NA	NA	NA	3	3	NA	NA	NA	NA	3	3	wild
NHM Vienna	NMW 29576	Rupicapra rupicapra	Rupicapra rupicapra	Rupicapra	BOVIDAE	CETARTIODACTYLA			F			NA	NA	NA	NA	3	3	NA	NA	NA	NA	NA	NA	wild
NHM Vienna	NMW 227	Rupicapra rupicapra	Rupicapra rupicapra	Rupicapra	BOVIDAE	CETARTIODACTYLA			F			NA	NA	NA	NA	3	3	1	1	NA	NA	3	3	wild
NHM Vienna	NMW 29572	Rupicapra rupicapra	Rupicapra rupicapra	Rupicapra	BOVIDAE	CETARTIODACTYLA			M			NA	NA	NA	NA	3	3	NA	NA	NA	NA	NA	NA	wild
NHM Vienna	NMW 4626	Rupicapra rupicapra	Rupicapra rupicapra	Rupicapra	BOVIDAE	CETARTIODACTYLA			M			NA	NA	NA	NA	3	3	NA	NA	NA	NA	3	3	wild
NHM Vienna	NMW 15186	Rupicapra rupicapra	Rupicapra rupicapra	Rupicapra	BOVIDAE	CETARTIODACTYLA			M			NA	NA	NA	NA	3	3	NA	NA	NA	NA	3	3	wild
NHM Vienna	NMW 29577	Rupicapra rupicapra	Rupicapra rupicapra	Rupicapra	BOVIDAE	CETARTIODACTYLA			M			NA	NA	NA	NA	3	3	NA	NA	NA	NA	NA	NA	wild
NHM Vienna	NMW 4612	Rupicapra rupicapra	Rupicapra rupicapra	Rupicapra	BOVIDAE	CETARTIODACTYLA			M			NA	NA	NA	NA	2	2	NA	NA	NA	NA	NA	NA	wild
NHM Vienna	NMW 4636	Rupicapra rupicapra	Rupicapra rupicapra	Rupicapra	BOVIDAE	CETARTIODACTYLA			M			NA	NA	NA	NA	3	3	NA	NA	NA	NA	NA	NA	wild
NHM Vienna	NMW 4599	Rupicapra rupicapra	Rupicapra rupicapra	Rupicapra	BOVIDAE	CETARTIODACTYLA			M			NA	NA	NA	NA	2	2	1	1	NA	NA	2	2	wild
NHM Vienna	NMW 40223	Suncus murinus	Suncus murinus	Suncus	SORICIDAE	EULIPOTYPHLA						1	0	NA	NA	2	0	1	0	NA	NA	1	0	wild
NMS	Z.2015.159.2	Cervus elaphus	Cervus elaphus	Cervus	CERVIDAE	CETARTIODACTYLA	United Kingdom	Richmond Park, London	F	Adult	1967	NA	NA	NA	NA	2	2	NA	NA	NA	NA	1	2	wild
NHM Vienna	NMW 26162	Suncus murinus	Suncus murinus	Suncus	SORICIDAE	EULIPOTYPHLA			F			1	1	NA	NA	0	0	0	0	NA	NA	0	0	wild
NHM Vienna	NMW 31159	Suncus murinus	Suncus murinus	Suncus	SORICIDAE	EULIPOTYPHLA			F			0	1	NA	NA	2	0	0	0	NA	NA	0	1	wild
NHM Vienna	NMW 40385	Suncus murinus	Suncus murinus	Suncus	SORICIDAE	EULIPOTYPHLA			F			0	0	NA	NA	0	0	0	0	NA	NA	0	0	wild
NHM Vienna	NMW B 2870	Suncus murinus	Suncus murinus	Suncus	SORICIDAE	EULIPOTYPHLA						0	0	NA	NA	0	0	0	0	NA	NA	0	0	wild
NHM Vienna	NMW B 2835	Suncus murinus	Suncus murinus	Suncus	SORICIDAE	EULIPOTYPHLA						1	0	NA	NA	2	0	0	0	NA	NA	0	0	wild
NHM Vienna	NMW B 2842	Suncus murinus	Suncus murinus	Suncus	SORICIDAE	EULIPOTYPHLA						0	0	NA	NA	0	0	0	0	NA	NA	0	0	wild
NHM Vienna	NMW B 3426	Suncus murinus	Suncus murinus	Suncus	SORICIDAE	EULIPOTYPHLA						1	0	NA	NA	2	0	0	0	NA	NA	0	2	wild
NHM Vienna	NMW 1301	Suncus murinus	Suncus murinus	Suncus	SORICIDAE	EULIPOTYPHLA						0	0	NA	NA	1	1	0	0	NA	NA	1	1	wild
NHM Vienna	Wild-Schwein-Eber aus Persien	Sus scrofa	Sus scrofa	Sus	SUIDAE	CETARTIODACTYLA						0	0	1	1	2	2	0	0	0	0	0	2	wild
NHM Vienna	NMW 57731	Sus scrofa	Sus scrofa	Sus	SUIDAE	CETARTIODACTYLA			M			1	1	NA	NA	0	1	0	0	NA	NA	2	2	wild
NHM Vienna	NMW 65176	Sus scrofa	Sus scrofa	Sus	SUIDAE	CETARTIODACTYLA			F			1	1	1	2	2	1	1	2	1	1	2	2	wild
NHM Vienna	NMW 73432	Sus scrofa	Sus scrofa	Sus	SUIDAE	CETARTIODACTYLA			M			2	2	2	2	3	3	1	1	2	2	3	3	wild
NHM Vienna	NMW 34293	Sus scrofa	Sus scrofa	Sus	SUIDAE	CETARTIODACTYLA			M			NA	NA	0	0	2	2	0	0	0	0	2	2	wild
NHM Vienna	NMW 4222	Sus scrofa	Sus scrofa	Sus	SUIDAE	CETARTIODACTYLA			M			0	0	0	0	2	3	0	0	0	0	2	3	wild
NHM Vienna	NMW 75422	Sus scrofa	Sus scrofa	Sus	SUIDAE	CETARTIODACTYLA						0	0	1	2	1	2	1	1	0	1	1	2	wild
NHM Vienna	NMW 3071	Sus scrofa	Sus scrofa	Sus	SUIDAE	CETARTIODACTYLA						1	1	2	2	2	2	0	0	0	0	3	2	wild
NHM Vienna	NMW 7062	Sus scrofa	Sus scrofa	Sus	SUIDAE	CETARTIODACTYLA						NA	NA	NA	NA	0	0	NA	NA	NA	NA	2	2	wild
NHM Vienna	Wild-Schwein-Sau Persien	Sus scrofa	Sus scrofa	Sus	SUIDAE	CETARTIODACTYLA						0	0	NA	NA	0	1	0	0	NA	NA	0	0	wild
NHM Vienna	NMW 1	Zalophus californianus	Zalophus californianus	Zalophus	OTARIIDAE	CARNIVORA			F			1	1	3	3	3	3	1	1	2	2	3	3	wild
NHM Vienna	NMW 94	Zalophus californianus	Zalophus californianus	Zalophus	OTARIIDAE	CARNIVORA			F			1	1	2	2	3	3	1	1	2	2	3	3	wild
NHM Vienna (Adametz collection)	E 516	Sus scrofa domesticus	Sus scrofa domesticus	Sus	SUIDAE	CETARTIODACTYLA			F			1	1	2	2	1	1	1	1	1	2	1	2	captive
NHM Vienna (Adametz collection)	E 515	Sus scrofa domesticus	Sus scrofa domesticus	Sus	SUIDAE	CETARTIODACTYLA			F			NA	NA	2	2	1	2	1	2	2	2	2	2	captive
NHM Vienna (Adametz collection)	E 510	Sus scrofa domesticus	Sus scrofa domesticus	Sus	SUIDAE	CETARTIODACTYLA			F			2	2	2	2	1	1	1	1	1	1	1	2	captive
NHM Vienna (Adametz collection)	E 518	Sus scrofa domesticus	Sus scrofa domesticus	Sus	SUIDAE	CETARTIODACTYLA			F			1	2	2	3	2	2	2	1	2	2	2	2	captive
NHM Vienna (Adametz collection)	≈í√Ø 519	Sus scrofa domesticus	Sus scrofa domesticus	Sus	SUIDAE	CETARTIODACTYLA			F			1	2	1	1	2	2	2	2	2	2	2	2	captive
NHM Vienna (Adametz collection)	E 522	Sus scrofa domesticus	Sus scrofa domesticus	Sus	SUIDAE	CETARTIODACTYLA			F			1	1	1	1	2	2	0	1	1	1	2	2	captive
NHM Vienna (Adametz collection)	E 757	Sus scrofa domesticus	Sus scrofa domesticus	Sus	SUIDAE	CETARTIODACTYLA						2	2	3	2	2	2	2	2	2	2	2	2	captive
NHM Vienna (Adametz collection)	E 756	Sus scrofa domesticus	Sus scrofa domesticus	Sus	SUIDAE	CETARTIODACTYLA						1	1	NA	NA	2	2	1	1	2	1	2	2	captive
NHM Vienna (Adametz collection)	E 754	Sus scrofa domesticus	Sus scrofa domesticus	Sus	SUIDAE	CETARTIODACTYLA						1	0	1	1	1	1	0	1	0	1	1	2	captive
NHM Vienna (Adametz collection)	E 374	Sus scrofa domesticus	Sus scrofa domesticus	Sus	SUIDAE	CETARTIODACTYLA						2	3	2	2	2	1	2	2	2	2	2	2	captive
NMS	DB2.07	Ailurus fulgens	Ailurus fulgens	Ailurus	AILURIDAE	CARNIVORA		Port Lympne Wild Animal Park	M	Adult	2007	0	0	NA	NA	0	0	NA	NA	0	0	0	0	captive
NMS	Z.1996.83.1	Dugong dugon	Dugong dugon	Dugong	DUGONGIDAE	SIRENIA		East Indies		Juvenile	~1912	NA	NA	NA	NA	3	3	NA	NA	NA	NA	3	3	wild
NMS	Z.2000.138	Alouatta caraya	Alouatta caraya	Alouatta	ATELIDAE	PRIMATES		Twycross Zoo	F	juvenile	1989	NA	NA	NA	NA	0	0	0	0	NA	NA	0	1	captive
NMS	Z.2024.23	Cercopithecus hamlyni hamlyni	Cercopithecus hamlyni hamlyni	Cercopithecus	CERCOPITHECIDAE	PRIMATES		Edinburgh Zoo	F	Adult	2003	NA	NA	NA	NA	0	0	NA	NA	NA	NA	0	0	captive
NMS	Z.2004.226.2	Cercopithecus hamlyni hamlyni	Cercopithecus hamlyni hamlyni	Cercopithecus	CERCOPITHECIDAE	PRIMATES		Twycross Zoo	F	Adult	2004	NA	NA	NA	NA	0	0	NA	NA	NA	NA	0	0	captive
NMS	Z.2009.82	Choloepus didactylus	Choloepus didactylus	Choloepus	MEGALONYCHIDAE	PILOSA		Paignton Zoo	F	Adult	2007	NA	NA	0	0	0	0	NA	NA	0	0	0	0	captive
NMS	Z.2002.50	Colobus guereza caudatus	Colobus guereza caudatus	Colobus	CERCOPITHECIDAE	PRIMATES		Port Lympne Wild Animal Park	M	Adult	1999	NA	NA	0	0	2	2	NA	NA	NA	NA	2	1	captive
NMS	Z.2014.78.3	Erethizon dorsatum	Erethizon dorsatum	Erethizon	ERETHIZONTIDAE	RODENTIA		Blackpool Zoo	F	Adult	2002	NA	NA	NA	NA	1	1	0	0	NA	NA	1	1	captive
NMS	Z.1996.83.2	Dugong dugon	Dugong dugon	Dugong	DUGONGIDAE	SIRENIA	Australia	Queensland	M	Adult		NA	NA	NA	NA	2	2	NA	NA	NA	NA	NA	NA	wild
NMS	Z.1886.16.3	Dugong dugon	Dugong dugon	Dugong	DUGONGIDAE	SIRENIA				Juvenile		NA	NA	NA	NA	2	2	NA	NA	NA	NA	2	2	wild
NMS	Z.2017.93.1	Gazella dorcas neglecta	Gazella dorcas	Gazella	BOVIDAE	CETARTIODACTYLA		Chessington Zoo	M	Adult	2014	NA	NA	NA	NA	2	2	NA	NA	NA	NA	2	2	captive
NMS	Z.2025.33	Hydrochoerus hydrochaeris	Hydrochoerus hydrochaeris	Hydrochoerus	CAVIIDAE	RODENTIA		South Lakes	M	Adult	1998	0	0	NA	NA	0	0	0	0	NA	NA	0	0	captive
NMS	Z.2016.112.1	Hystrix africaeaustralis	Hystrix indica	Hystrix	HYSTRICIDAE	RODENTIA		South Lakes	F	Adult	2007	NA	NA	NA	NA	0	0	0	0	NA	NA	1	1	captive
NMS	Z.2025.14	Meles meles	Meles meles	Meles	MUSTELIDAE	CARNIVORA	United Kingdom	Northumberland, England	A		1990	NA	NA	NA	NA	0	2	0	0	NA	NA	0	1	wild
NMS	Ex. Ritchie	Meles meles	Meles meles	Meles	MUSTELIDAE	CARNIVORA	United Kingdom	Gloucestershire				0	1	0	0	0	1	1	1	1	0	0	1	wild
NMS	Z.2023.96.3	Okapia johnstoni	Okapia johnstoni	Okapia	GIRAFFIDAE	CETARTIODACTYLA		Marwell Zoo	M	Adult	2021	NA	NA	NA	NA	2	2	NA	NA	NA	NA	NA	NA	captive
NMS	Z.2023.45.56	Oryctolagus cuniculus	Oryctolagus cuniculus	Oryctolagus	LEPORIDAE	LAGOMORPHA	United Kingdom	Corriedrum, Strathmore Estate, Angus, Scotland,	F		1993	0	0	NA	NA	2	0	0	0	NA	NA	2	2	wild
NMS	Z.2023.45.100	Oryctolagus cuniculus	Oryctolagus cuniculus	Oryctolagus	LEPORIDAE	LAGOMORPHA	United Kingdom	Corriedrum, Strathmore Estate, Angus, Scotland,	M		1993	0	0	NA	NA	3	0	0	0	NA	NA	3	3	wild
NMS	Z.2023.45.72	Oryctolagus cuniculus	Oryctolagus cuniculus	Oryctolagus	LEPORIDAE	LAGOMORPHA	United Kingdom	Corriedrum, Strathmore Estate, Angus, Scotland,	M		1993	0	0	NA	NA	3	0	0	0	NA	NA	3	3	wild
NMS	Z.2023.45.4	Oryctolagus cuniculus	Oryctolagus cuniculus	Oryctolagus	LEPORIDAE	LAGOMORPHA	United Kingdom	Corriedrum, Strathmore Estate, Angus, Scotland,	M		1993	0	0	NA	NA	3	0	0	0	NA	NA	3	3	wild
NMS	Z.2015.47.1	Acinonyx jubatus	Acinonyx jubatus	Acinonyx	FELIDAE	CARNIVORA		Africa Alive!	M	Adult	2012	0	0	NA	NA	0	0	0	0	0	0	0	0	captive
NMS	Z.2015.49	Acinonyx jubatus	Acinonyx jubatus	Acinonyx	FELIDAE	CARNIVORA		Belfast Zoo	M	Adult	2013	0	0	0	0	0	0	NA	NA	0	0	0	0	captive
NMS	Z.2015.143.2	Acinonyx jubatus	Acinonyx jubatus	Acinonyx	FELIDAE	CARNIVORA		Colchester Zoo	F	Adult	2014	0	0	0	0	0	0	0	0	0	0	0	0	captive
NMS	Z.1989.23.1	Acinonyx jubatus	Acinonyx jubatus	Acinonyx	FELIDAE	CARNIVORA		Edinburgh Zoo	F	Adult	1988	0	0	0	0	0	1	0	0	0	0	0	0	captive
NMS	Z.2015.44.1	Acinonyx jubatus	Acinonyx jubatus	Acinonyx	FELIDAE	CARNIVORA		Hamerton Zoo	F	Adult	2013	0	0	0	0	0	0	0	0	0	0	0	0	captive
NMS	Z.2015.44.3	Acinonyx jubatus	Acinonyx jubatus	Acinonyx	FELIDAE	CARNIVORA		Hamerton Zoo	M	Adult	2009	0	0	0	0	0	0	NA	NA	0	0	0	0	captive
NMS	Z.2012.11	Acinonyx jubatus	Acinonyx jubatus	Acinonyx	FELIDAE	CARNIVORA		Port Lympne Wild Animal Park	M	Adult	2009	0	0	0	0	0	0	NA	NA	0	0	0	0	captive
NMS	Z.2005.19.1	Acinonyx jubatus	Acinonyx jubatus	Acinonyx	FELIDAE	CARNIVORA		Whipsnade Zoo	F	Adult	2004	0	0	0	0	0	0	0	0	0	0	0	0	captive
NMS	Z.2001.37	Acinonyx jubatus	Acinonyx jubatus	Acinonyx	FELIDAE	CARNIVORA		Namibia, Chester Zoo	F	Adult	1999	NA	NA	NA	NA	0	0	NA	NA	0	0	0	0	captive
NMS	Z.2014.96.2	Acinonyx jubatus jubatus	Acinonyx jubatus jubatus	Acinonyx	FELIDAE	CARNIVORA		Parc des Felins	M	Adult	2009	NA	NA	0	0	0	0	0	0	0	0	0	0	captive
NMS	Z.2015.26.2	Ailurus fulgens	Ailurus fulgens	Ailurus	AILURIDAE	CARNIVORA		Banham Zoo	F	Adult	2008	0	0	NA	NA	0	0	NA	NA	NA	NA	0	0	captive
NMS	PH19.12	Ailurus fulgens	Ailurus fulgens	Ailurus	AILURIDAE	CARNIVORA		Highland Wildlife Park	M	Adult	2011	0	0	0	0	0	2	0	0	0	0	1	2	captive
NMS	Z.2004.160.2	Ailurus fulgens	Ailurus fulgens	Ailurus	AILURIDAE	CARNIVORA		Whipsnade Zoo	F	Adult	2003	0	0	NA	NA	0	2	NA	NA	0	0	0	0	captive
NMS	Z.1995.106	Ailurus fulgens	Ailurus fulgens	Ailurus	AILURIDAE	CARNIVORA		Whipsnade Zoo	M	Adult	1995	0	1	0	1	0	0	NA	NA	0	0	0	0	captive
NMS	PH79.05	Ailurus fulgens fulgens	Ailurus fulgens fulgens	Ailurus	AILURIDAE	CARNIVORA		Belfast Zoo	F	Adult	2004	NA	NA	NA	NA	0	0	NA	NA	NA	NA	0	0	captive
NMS	Z.1994.93	Ailurus fulgens fulgens	Ailurus fulgens fulgens	Ailurus	AILURIDAE	CARNIVORA		Cotswold Wildlife Park	M	Adult	1994	0	0	0	0	NA	1	1	0	0	0	0	0	captive
NMS	Z.2000.78	Ailurus fulgens fulgens	Ailurus fulgens fulgens	Ailurus	AILURIDAE	CARNIVORA		Thrigby Hall Wildlife Gardens	F	Adult	1991	0	0	NA	NA	0	0	NA	NA	NA	NA	0	0	captive
NMS	Z.1996.139.5	Ailurus fulgens fulgens	Ailurus fulgens fulgens	Ailurus	AILURIDAE	CARNIVORA		London Zoo	M	Adult	1996	0	0	NA	NA	0	0	NA	NA	NA	NA	0	0	captive
NMS	Z.2011.25	Ailurus fulgens fulgens	Ailurus fulgens fulgens	Ailurus	AILURIDAE	CARNIVORA		Thrigby Hall Wildlife Gardens	M	Adult	2000	NA	NA	NA	NA	0	0	NA	NA	0	0	0	0	captive
NMS	Z.2006.80.2	Alouatta caraya	Alouatta caraya	Alouatta	ATELIDAE	PRIMATES		Bristol Zoo	M	Adult	2005	NA	NA	NA	NA	0	2	0	0	NA	NA	0	1	captive
NMS	Z.2016.7.4	Alouatta caraya	Alouatta caraya	Alouatta	ATELIDAE	PRIMATES		Edinburgh Zoo	F	Adult	2008	NA	NA	NA	NA	0	0	NA	NA	NA	NA	0	0	captive
NMS	Z.2018.85	Alouatta caraya	Alouatta caraya	Alouatta	ATELIDAE	PRIMATES		Port Lympne Wild Animal Park	F	Adult	1999	1	2	1	1	2	2	1	1	0	0	2	2	captive
NMS	Z.2015.140.2	Alouatta caraya	Alouatta caraya	Alouatta	ATELIDAE	PRIMATES		Twycross Zoo	F	Adult	2000	NA	NA	NA	NA	0	1	NA	NA	NA	NA	1	1	captive
NMS	1ZVG ex Twycross	Alouatta caraya	Alouatta caraya	Alouatta	ATELIDAE	PRIMATES		Twycross Zoo	M			NA	NA	NA	NA	1	1	NA	NA	NA	NA	1	2	captive
NMS	Z.2006.87	Alouatta caraya	Alouatta caraya	Alouatta	ATELIDAE	PRIMATES		Twycross Zoo	M	Adult	2002	NA	NA	NA	NA	1	2	NA	NA	NA	NA	0	1	captive
NMS	GH391.16	Alouatta caraya	Alouatta caraya	Alouatta	ATELIDAE	PRIMATES		Paignton Zoo	M	Adult	2016	NA	NA	NA	NA	2	2	NA	NA	NA	NA	2	2	captive
NMS	L2 433	Antechinus stuartii	Antechinus stuartii	Antechinus	DASYURIDAE	DASYUROMORPHIA			F			0	0	0	0	0	0	0	0	0	0	0	0	wild
NMS	L2 436	Antechinus stuartii	Antechinus stuartii	Antechinus	DASYURIDAE	DASYUROMORPHIA			F			0	0	0	0	0	0	0	0	0	0	0	0	wild
NMS	L2 487	Antechinus stuartii	Antechinus stuartii	Antechinus	DASYURIDAE	DASYUROMORPHIA			F			0	0	0	0	0	0	0	0	0	0	0	0	wild
NMS	L2 488	Antechinus stuartii	Antechinus stuartii	Antechinus	DASYURIDAE	DASYUROMORPHIA			F			0	0	0	0	0	0	0	0	0	0	0	1	wild
NMS	L2 484	Antechinus stuartii	Antechinus stuartii	Antechinus	DASYURIDAE	DASYUROMORPHIA			F			0	0	0	0	0	0	0	0	0	0	0	0	wild
NMS	L2 432	Antechinus stuartii	Antechinus stuartii	Antechinus	DASYURIDAE	DASYUROMORPHIA			F			0	0	0	0	0	0	0	0	0	0	0	0	wild
NMS	L2 485	Antechinus stuartii	Antechinus stuartii	Antechinus	DASYURIDAE	DASYUROMORPHIA			F			0	0	0	0	0	0	0	0	0	0	0	0	wild
NMS	L2 486	Antechinus stuartii	Antechinus stuartii	Antechinus	DASYURIDAE	DASYUROMORPHIA			M			0	0	0	0	0	0	0	0	0	0	0	0	wild
NMS	L2 435	Antechinus stuartii	Antechinus stuartii	Antechinus	DASYURIDAE	DASYUROMORPHIA			M			0	0	0	0	0	0	0	1	0	0	0	1	wild
NMS	L2 715	Antechinus stuartii	Antechinus stuartii	Antechinus	DASYURIDAE	DASYUROMORPHIA						0	0	0	0	0	0	0	0	0	0	0	0	wild
NMS	Z.2014.102.1	Arctictis binturong	Arctictis binturong	Arctictis	VIVERRIDAE	CARNIVORA		Banham Zoo	M	Adult	2000	NA	NA	NA	NA	0	1	NA	NA	NA	NA	0	0	captive
NMS	Z.2015.157	Arctictis binturong	Arctictis binturong	Arctictis	VIVERRIDAE	CARNIVORA		Chessington Zoo	F	Adult	2007	0	2	0	2	NA	NA	0	1	0	1	NA	NA	captive
NMS	Z.2005.64.5	Arctictis binturong	Arctictis binturong	Arctictis	VIVERRIDAE	CARNIVORA		Colchester Zoo	F	Adult	2005	0	1	NA	NA	1	1	0	0	1	1	1	0	captive
NMS	Z.2004.222.2	Arctictis binturong	Arctictis binturong	Arctictis	VIVERRIDAE	CARNIVORA		Colchester Zoo	F	Adult	2001	NA	NA	NA	NA	0	0	NA	NA	NA	NA	0	0	captive
NMS	Z.2004.119.6	Arctictis binturong	Arctictis binturong	Arctictis	VIVERRIDAE	CARNIVORA		Colchester Zoo	F	Adult	2003	NA	NA	NA	NA	NA	NA	1	3	0	0	NA	NA	captive
NMS	Z.2015.164.1	Arctictis binturong	Arctictis binturong	Arctictis	VIVERRIDAE	CARNIVORA		Hamerton Zoo	M	Adult	2009	NA	NA	NA	NA	0	1	NA	NA	NA	NA	1	1	captive
NMS	Z.2016.21	Arctictis binturong	Arctictis binturong	Arctictis	VIVERRIDAE	CARNIVORA		Paignton Zoo	F	Adult	1995	NA	NA	0	0	0	0	NA	NA	NA	NA	0	0	captive
NMS	Z.2015.136.1	Arctictis binturong	Arctictis binturong	Arctictis	VIVERRIDAE	CARNIVORA		Thrigby Hall Wildlife Gardens	M	Adult	2007	1	2	0	2	1	2	1	1	1	2	2	2	captive
NMS	Z.1937.83.6	Arvicola amphibius	Arvicola amphibius	Arvicola	CRICETIDAE	RODENTIA	United Kingdom	Braco, Perth	M		1937	0	0	NA	NA	2	2	0	0	NA	NA	2	2	wild
NMS	Z.1893.91	Arvicola amphibius	Arvicola amphibius	Arvicola	CRICETIDAE	RODENTIA	United Kingdom	Near Carlisle			1893	0	0	NA	NA	1	1	0	0	NA	NA	1	1	wild
NMS	Z.1937.25.1A	Arvicola amphibius	Arvicola amphibius	Arvicola	CRICETIDAE	RODENTIA	United Kingdom	Millhill Brass, Perthshire			1937	0	0	NA	NA	3	3	0	0	NA	NA	3	3	wild
NMS	Z.1937.25.1C	Arvicola amphibius	Arvicola amphibius	Arvicola	CRICETIDAE	RODENTIA	United Kingdom	Millhill Brass, Perthshire			1937	0	0	NA	NA	3	3	0	0	NA	NA	3	3	wild
NMS	Z.1928.27	Arvicola amphibius	Arvicola amphibius	Arvicola	CRICETIDAE	RODENTIA	United Kingdom	Freuchie, Fife	M		1928	0	0	NA	NA	2	2	0	0	NA	NA	2	2	wild
NMS	Z.1937.25.1E	Arvicola amphibius	Arvicola amphibius	Arvicola	CRICETIDAE	RODENTIA	United Kingdom	Millhill Brass, Perthshire			1937	0	0	NA	NA	3	3	0	0	NA	NA	3	3	wild
NMS	Z.1937.25.1F	Arvicola amphibius	Arvicola amphibius	Arvicola	CRICETIDAE	RODENTIA	United Kingdom	Millhill Brass, Perthshire			1937	0	0	NA	NA	2	2	0	0	NA	NA	2	2	wild
NMS	Z.1928.65.1	Arvicola amphibius	Arvicola amphibius	Arvicola	CRICETIDAE	RODENTIA	United Kingdom	Pitlochry			1928	0	0	NA	NA	2	2	0	0	NA	NA	2	2	wild
NMS	Z.1999.234	Arvicola amphibius	Arvicola amphibius	Arvicola	CRICETIDAE	RODENTIA	United Kingdom	WWT Llanelli Wetland Centre, Wales	M		1999	0	0	NA	NA	0	0	0	0	NA	NA	0	0	wild
NMS	613/55	Arvicola amphibius	Arvicola amphibius	Arvicola	CRICETIDAE	RODENTIA		London Zoo	F	Adult	1955	0	0	NA	NA	2	2	0	0	NA	NA	2	2	captive
NMS	Z.2018.71.4	Ateles fusciceps rufiventris	Ateles fusciceps rufiventris	Ateles	ATELIDAE	PRIMATES		Apenheul	M	Adult	2010	NA	NA	NA	NA	1	2	NA	NA	NA	NA	NA	NA	captive
NMS	Z.2018.82	Ateles fusciceps rufiventris	Ateles fusciceps rufiventris	Ateles	ATELIDAE	PRIMATES		Apenheul	M	Adult	2013	NA	NA	NA	NA	0	1	NA	NA	NA	NA	NA	NA	captive
NMS	Z.2006.84	Ateles fusciceps rufiventris	Ateles fusciceps rufiventris	Ateles	ATELIDAE	PRIMATES		Colombia then Banham Zoo	F	Adult	2005	NA	NA	NA	NA	1	1	NA	NA	NA	NA	NA	NA	captive
NMS	Z.2005.90.2	Ateles fusciceps rufiventris	Ateles fusciceps rufiventris	Ateles	ATELIDAE	PRIMATES		Belfast Zoo	F	Adult	2004	NA	NA	NA	NA	1	1	NA	NA	NA	NA	1	1	captive
NMS	Z.2018.81	Ateles fusciceps rufiventris	Ateles fusciceps rufiventris	Ateles	ATELIDAE	PRIMATES		Belfast Zoo	M	Adult	2009	NA	NA	NA	NA	0	1	NA	NA	NA	NA	0	1	captive
NMS	Z.2016.14	Ateles fusciceps rufiventris	Ateles fusciceps rufiventris	Ateles	ATELIDAE	PRIMATES		Bristol Zoo	M	Adult	2004	NA	NA	NA	NA	0	0	NA	NA	NA	NA	NA	NA	captive
NMS	Z.2016.17	Ateles fusciceps rufiventris	Ateles fusciceps rufiventris	Ateles	ATELIDAE	PRIMATES		Chester Zoo	F	Adult	2002	NA	NA	NA	NA	0	0	NA	NA	NA	NA	0	0	captive
NMS	Z.2014.64	Ateles fusciceps rufiventris	Ateles fusciceps rufiventris	Ateles	ATELIDAE	PRIMATES		Chester Zoo	M	Adult	2000	NA	NA	NA	NA	1	1	NA	NA	NA	NA	NA	NA	captive
NMS	Z.2018.77	Ateles fusciceps rufiventris	Ateles fusciceps rufiventris	Ateles	ATELIDAE	PRIMATES		Colchester Zoo	F	Adult	2004	NA	NA	NA	NA	0	0	NA	NA	NA	NA	NA	NA	captive
NMS	Z.1993.159.6	Babyrousa celebensis	Babyrousa celebensis	Babyrousa	SUIDAE	CETARTIODACTYLA		Antwerp Zoo	F	Adult	1991	NA	NA	NA	NA	0	0	NA	NA	NA	NA	0	0	captive
NMS	Z.2009.97	Babyrousa celebensis	Babyrousa celebensis	Babyrousa	SUIDAE	CETARTIODACTYLA		South Lakes	M	Adult	2007	NA	NA	NA	NA	1	1	0	0	NA	NA	1	1	captive
NMS	Z.2004.29	Babyrousa celebensis	Babyrousa celebensis	Babyrousa	SUIDAE	CETARTIODACTYLA		Thrigby Hall Wildlife Gardens	F	Adult	2004	NA	NA	NA	NA	0	0	NA	NA	NA	NA	1	1	captive
NMS	Z.2015.18.2	Babyrousa celebensis	Babyrousa celebensis	Babyrousa	SUIDAE	CETARTIODACTYLA		Thrigby Hall Wildlife Gardens	F	Adult	2013	0	0	NA	NA	1	1	0	0	0	0	1	1	captive
NMS	Z.2015.18.1	Babyrousa celebensis	Babyrousa celebensis	Babyrousa	SUIDAE	CETARTIODACTYLA		Thrigby Hall Wildlife Gardens	M	Adult	2012	NA	NA	NA	NA	1	1	NA	NA	NA	NA	1	1	captive
NMS	Z.2011.48	Babyrousa celebensis	Babyrousa celebensis	Babyrousa	SUIDAE	CETARTIODACTYLA		Twycross Zoo	M	Adult	2010	0	0	0	0	1	1	0	0	0	0	1	1	captive
NMS	Z.2004.94.3	Babyrousa celebensis	Babyrousa celebensis	Babyrousa	SUIDAE	CETARTIODACTYLA		Antwerp Zoo	F	Adult	2001	0	0	NA	NA	0	0	0	0	NA	NA	0	1	captive
NMS	Z.1993.159.5	Babyrousa celebensis	Babyrousa celebensis	Babyrousa	SUIDAE	CETARTIODACTYLA		Antwerp Zoo	F	Adult	1991	NA	NA	NA	NA	1	1	0	0	0	0	1	2	captive
NMS	Z.1999.282.1	Babyrousa celebensis	Babyrousa celebensis	Babyrousa	SUIDAE	CETARTIODACTYLA		Antwerp Zoo	M	Adult	1996	0	0	0	0	0	1	0	0	0	0	1	1	captive
NMS	Z.1891.55.10	Dugong dugon	Dugong dugon	Dugong	DUGONGIDAE	SIRENIA			M	Juvenile		NA	NA	NA	NA	3	3	NA	NA	NA	NA	3	3	wild
NMS	Z.1989.13	Elephas maximus	Elephas maximus	Elephas	ELEPHANTIDAE	PROBOSCIDEA	India	Chorgallia, N.W. Provinces	M	Adult	1989	NA	NA	NA	NA	0	0	NA	NA	NA	NA	0	0	wild
NMS	Z.2009.25.9	Bubalus depressicornis	Bubalus depressicornis	Bubalus	BOVIDAE	CETARTIODACTYLA	Indonesia	Sulawesi	M			NA	NA	NA	NA	3	2	NA	NA	NA	NA	NA	NA	wild
NMS	Z.2013.182.4	Bubalus depressicornis	Bubalus depressicornis	Bubalus	BOVIDAE	CETARTIODACTYLA		Antwerp Zoo	F	Adult	2011	NA	NA	NA	NA	3	2	NA	NA	NA	NA	2	2	captive
NMS	Z.2014.28	Bubalus depressicornis	Bubalus depressicornis	Bubalus	BOVIDAE	CETARTIODACTYLA		Blair Drummond Safari Park	M	Adult	2013	NA	NA	NA	NA	2	2	NA	NA	NA	NA	2	2	captive
NMS	Z.2014.53	Bubalus depressicornis	Bubalus depressicornis	Bubalus	BOVIDAE	CETARTIODACTYLA		Colchester Zoo	M	Adult	2002	NA	NA	NA	NA	2	2	NA	NA	NA	NA	2	2	captive
NMS	Z.2006.91	Bubalus depressicornis	Bubalus depressicornis	Bubalus	BOVIDAE	CETARTIODACTYLA		London Zoo	M	Juvenile	1997	NA	NA	NA	NA	0	0	NA	NA	NA	NA	0	0	captive
NMS	Z.2014.54	Bubalus depressicornis	Bubalus depressicornis	Bubalus	BOVIDAE	CETARTIODACTYLA		London Zoo	F	Adult	2013	NA	NA	NA	NA	3	2	NA	NA	NA	NA	2	2	captive
NMS	Z.2017.108	Bubalus depressicornis	Bubalus depressicornis	Bubalus	BOVIDAE	CETARTIODACTYLA		Paignton Zoo	M	Adult	2015	NA	NA	NA	NA	3	3	1	2	NA	NA	3	3	captive
NMS	Z.1888.95.12	Callithrix jacchus	Callithrix jacchus	Callithrix	CALLITRICHIDAE	PRIMATES	Brazil	Brazil				0	0	0	0	0	0	NA	NA	NA	NA	NA	NA	wild
NMS	Z.1916.8 A	Callithrix penicillata	Callithrix penicillata	Callithrix	CALLITRICHIDAE	PRIMATES	Brazil/United Kingdom	Brazil then Edinburgh Zoo				0	0	0	0	0	0	0	0	0	0	0	0	wild
NMS	Z.2003.80.2	Callithrix jacchus	Callithrix jacchus	Callithrix	CALLITRICHIDAE	PRIMATES		London Zoo	F	Adult	1993	0	0	0	0	0	0	0	0	0	0	0	0	captive
NMS	Z.2000.427.9	Callithrix jacchus	Callithrix jacchus	Callithrix	CALLITRICHIDAE	PRIMATES		London Zoo	F	Adult	1994	0	0	0	0	0	0	0	0	0	0	0	0	captive
NMS	Z.2000.427.6	Callithrix jacchus	Callithrix jacchus	Callithrix	CALLITRICHIDAE	PRIMATES		London Zoo	F	Adult	1994	0	0	0	0	0	0	0	0	0	0	0	0	captive
NMS	Z.2003.80.3	Callithrix jacchus	Callithrix jacchus	Callithrix	CALLITRICHIDAE	PRIMATES		London Zoo	F	Adult	1993	0	0	0	0	0	0	0	0	0	0	0	0	captive
NMS	Z.2000.427.2	Callithrix jacchus	Callithrix jacchus	Callithrix	CALLITRICHIDAE	PRIMATES		London Zoo	M	Adult	1994	0	0	0	0	0	0	0	0	0	0	0	0	captive
NMS	Z.2000.427.4	Callithrix jacchus	Callithrix jacchus	Callithrix	CALLITRICHIDAE	PRIMATES		London Zoo	M	Adult	1994	0	0	0	0	0	0	0	0	0	0	0	0	captive
NMS	Z.2000.427.7	Callithrix jacchus	Callithrix jacchus	Callithrix	CALLITRICHIDAE	PRIMATES		London Zoo	M	Adult	1994	0	0	0	0	0	0	0	0	0	0	0	0	captive
NMS	Z.2003.80.1	Callithrix jacchus	Callithrix jacchus	Callithrix	CALLITRICHIDAE	PRIMATES		London Zoo	M	Adult	1993	0	0	0	0	0	0	0	0	0	0	0	0	captive
NMS	Z.1896.64	Capreolus capreolus	Capreolus capreolus	Capreolus	CERVIDAE	CETARTIODACTYLA			F			NA	NA	NA	NA	1	2	0	0	NA	NA	1	2	wild
NMS	Z.2020.41.265	Capreolus capreolus	Capreolus capreolus	Capreolus	CERVIDAE	CETARTIODACTYLA			F			NA	NA	NA	NA	3	3	1	2	NA	NA	3	3	wild
NMS	Z.1992.164.2	Capreolus capreolus	Capreolus capreolus	Capreolus	CERVIDAE	CETARTIODACTYLA			F			NA	NA	NA	NA	3	3	NA	NA	NA	NA	2	2	wild
NMS	Z.1989.70.10	Capreolus capreolus	Capreolus capreolus	Capreolus	CERVIDAE	CETARTIODACTYLA	United Kingdom	Glen Shee	F			NA	NA	NA	NA	1	2	0	0	NA	NA	1	2	wild
NMS	Z.1958.51	Capreolus capreolus	Capreolus capreolus	Capreolus	CERVIDAE	CETARTIODACTYLA	United Kingdom	Pitlochry	F		1958	NA	NA	NA	NA	2	2	0	1	NA	NA	2	2	wild
NMS	Z.2020.41.244	Capreolus capreolus	Capreolus capreolus	Capreolus	CERVIDAE	CETARTIODACTYLA			M			NA	NA	NA	NA	1	2	0	1	NA	NA	3	3	wild
NMS	Z.2014.158	Capreolus capreolus	Capreolus capreolus	Capreolus	CERVIDAE	CETARTIODACTYLA	United Kingdom	Wheldrake, North Yorkshire	M		2005	NA	NA	NA	NA	1	2	NA	NA	NA	NA	2	1	wild
NMS	Z.2010.46	Capreolus capreolus	Capreolus capreolus	Capreolus	CERVIDAE	CETARTIODACTYLA			M			NA	NA	NA	NA	2	3	0	1	NA	NA	2	2	wild
NMS	Z.1965.39.40	Capreolus capreolus	Capreolus capreolus	Capreolus	CERVIDAE	CETARTIODACTYLA			M			NA	NA	NA	NA	3	3	NA	NA	NA	NA	3	3	wild
NMS	Z.1995.276	Cercopithecus diana	Cercopithecus diana	Cercopithecus	CERCOPITHECIDAE	PRIMATES		Africa then Battersea Park Zoo	F	Adult	1995	0	1	0	1	2	2	0	0	0	0	2	2	captive
NMS	Z.1996.47	Cercopithecus diana	Cercopithecus diana	Cercopithecus	CERCOPITHECIDAE	PRIMATES		Chessington Zoo	M	Adult	1995	NA	NA	0	0	0	1	NA	NA	NA	NA	1	1	captive
NMS	Z.2000.51.1	Cercopithecus diana	Cercopithecus diana	Cercopithecus	CERCOPITHECIDAE	PRIMATES		Wild then Edinburgh Zoo	M	Adult	1999	NA	NA	0	0	0	1	NA	NA	NA	NA	1	1	captive
NMS	Z.2018.64	Cercopithecus diana	Cercopithecus diana	Cercopithecus	CERCOPITHECIDAE	PRIMATES		Exmoor Zoo	M	Adult	2007	0	1	NA	NA	1	2	NA	NA	NA	NA	1	1	captive
NMS	Z.2005.23.2	Cercopithecus diana	Cercopithecus diana	Cercopithecus	CERCOPITHECIDAE	PRIMATES		Twycross Zoo	F	Adult	2004	NA	NA	NA	NA	1	1	NA	NA	NA	NA	1	1	captive
NMS	GH92.19	Cercopithecus diana	Cercopithecus diana	Cercopithecus	CERCOPITHECIDAE	PRIMATES		Paignton Zoo	M	Adult	2003	NA	NA	0	0	2	1	0	1	0	1	2	1	captive
NMS	Z.2000.51.2	Cercopithecus diana diana	Cercopithecus diana diana	Cercopithecus	CERCOPITHECIDAE	PRIMATES		West Africa	F		1999	0	0	NA	NA	0	1	NA	NA	NA	NA	0	1	wild
NMS	Z.2018.66	Cercopithecus hamlyni	Cercopithecus hamlyni	Cercopithecus	CERCOPITHECIDAE	PRIMATES		Banham Zoo	M	Adult	2000	1	0	NA	NA	1	1	0	0	NA	NA	0	1	captive
NMS	Z.2000.95.2	Cercopithecus hamlyni	Cercopithecus hamlyni	Cercopithecus	CERCOPITHECIDAE	PRIMATES		London Zoo	F	Adult	1998	0	1	NA	NA	0	0	0	0	NA	NA	0	0	captive
NMS	Z.2002.94.3	Cercopithecus hamlyni	Cercopithecus hamlyni	Cercopithecus	CERCOPITHECIDAE	PRIMATES		London Zoo	M	Adult	2001	0	0	0	0	0	0	0	0	0	0	0	0	captive
NMS	Z.2018.65.2	Cercopithecus hamlyni hamlyni	Cercopithecus hamlyni hamlyni	Cercopithecus	CERCOPITHECIDAE	PRIMATES		Edinburgh Zoo	M	Adult	2010	NA	NA	NA	NA	1	2	NA	NA	0	1	2	2	captive
NMS	Z.2014.128	Cercopithecus hamlyni hamlyni	Cercopithecus hamlyni hamlyni	Cercopithecus	CERCOPITHECIDAE	PRIMATES		Twycross Zoo	F	Adult	2004	0	0	1	1	1	1	0	0	1	0	1	1	captive
NMS	Z.2003.79.1	Cercopithecus hamlyni hamlyni	Cercopithecus hamlyni hamlyni	Cercopithecus	CERCOPITHECIDAE	PRIMATES		Zaire then Twycross Zoo	M	Adult	2000	NA	NA	0	0	0	0	NA	NA	NA	NA	0	0	captive
NMS	Z.2015.167	Cercopithecus neglectus	Cercopithecus neglectus	Cercopithecus	CERCOPITHECIDAE	PRIMATES		Bristol Zoo	M	Adult	2008	NA	NA	0	1	0	0	0	0	0	0	0	0	captive
NMS	Z.2018.63.1	Cercopithecus neglectus	Cercopithecus neglectus	Cercopithecus	CERCOPITHECIDAE	PRIMATES		Edinburgh Zoo	M	Adult	1996	0	0	0	1	0	1	0	0	0	0	0	1	captive
NMS	Z.2018.63.2	Cercopithecus neglectus	Cercopithecus neglectus	Cercopithecus	CERCOPITHECIDAE	PRIMATES		Edinburgh Zoo	M	Adult	2000	0	0	0	1	0	0	NA	NA	0	1	0	1	captive
NMS	Z.2018.62.2	Cercopithecus neglectus	Cercopithecus neglectus	Cercopithecus	CERCOPITHECIDAE	PRIMATES		Port Lympne Wild Animal Park	M	Adult	2012	NA	NA	0	0	0	0	0	1	0	1	1	1	captive
NMS	Z.2018.62.1	Cercopithecus neglectus	Cercopithecus neglectus	Cercopithecus	CERCOPITHECIDAE	PRIMATES		Port Lympne Wild Animal Park	M	Adult	2007	0	0	0	0	0	1	0	0	0	0	0	0	captive
NMS	Z.2001.39.2	Cercopithecus neglectus	Cercopithecus neglectus	Cercopithecus	CERCOPITHECIDAE	PRIMATES			M	Adult	2000	0	0	0	0	1	1	0	0	1	1	1	1	captive
NMS	Z.2015.159.151	Cervus elaphus	Cervus elaphus	Cervus	CERVIDAE	CETARTIODACTYLA	United Kingdom	Richmond Park, London	F	1 year 6 months	1970	NA	NA	NA	NA	3	3	NA	NA	NA	NA	NA	NA	wild
NMS	Z.2015.159.125	Cervus elaphus	Cervus elaphus	Cervus	CERVIDAE	CETARTIODACTYLA	United Kingdom	Richmond Park, London	M	6 months	1969	NA	NA	NA	NA	0	0	0	0	NA	NA	0	0	wild
NMS	Z.2002.199	Elephas maximus	Elephas maximus	Elephas	ELEPHANTIDAE	PROBOSCIDEA	Thailand/United Kingdom	Thailand then Bristol Zoo	F	Adult	2002	NA	NA	NA	NA	NA	NA	NA	NA	NA	NA	0	0	wild
NMS	Z.2015.159.8	Cervus elaphus	Cervus elaphus	Cervus	CERVIDAE	CETARTIODACTYLA	United Kingdom	Richmond Park, London	M	3 years 3 months	1968	NA	NA	NA	NA	2	2	1	1	NA	NA	2	2	wild
NMS	Z.2015.159.18	Cervus elaphus	Cervus elaphus	Cervus	CERVIDAE	CETARTIODACTYLA	United Kingdom	Richmond Park, London	M	3 years 3 months	1968	NA	NA	NA	NA	3	3	2	1	NA	NA	3	3	wild
NMS	Z.2015.159.13	Cervus elaphus	Cervus elaphus	Cervus	CERVIDAE	CETARTIODACTYLA	United Kingdom	Richmond Park, London	M	3 years 3 months	1968	NA	NA	NA	NA	3	3	1	0	NA	NA	3	3	wild
NMS	Z.2015.159.20	Cervus elaphus	Cervus elaphus	Cervus	CERVIDAE	CETARTIODACTYLA	United Kingdom	Richmond Park, London	M	3 years 3 months	1968	NA	NA	NA	NA	2	3	NA	NA	NA	NA	3	3	wild
NMS	Z.2015.159.21	Cervus elaphus	Cervus elaphus	Cervus	CERVIDAE	CETARTIODACTYLA	United Kingdom	Richmond Park, London	M	8 years 3 months	1968	NA	NA	NA	NA	3	3	1	1	NA	NA	3	3	wild
NMS	Z.2015.159.134	Cervus elaphus	Cervus elaphus	Cervus	CERVIDAE	CETARTIODACTYLA	United Kingdom	Richmond Park, London	M	Subadult	1970	NA	NA	NA	NA	3	2	1	2	NA	NA	3	3	wild
NMS	Z.2015.159.12	Cervus elaphus	Cervus elaphus	Cervus	CERVIDAE	CETARTIODACTYLA	United Kingdom	Richmond Park, London	M	2 years 3 months	1968	NA	NA	NA	NA	1	1	1	1	NA	NA	1	2	wild
NMS	Z.1928.97	Choloepus didactylus	Choloepus didactylus	Choloepus	MEGALONYCHIDAE	PILOSA		Edinburgh Zoo			1928	NA	NA	3	2	3	3	NA	NA	3	3	3	3	captive
NMS	GH108.14	Choloepus didactylus	Choloepus didactylus	Choloepus	MEGALONYCHIDAE	PILOSA		Drusillas Zoo			2011	NA	NA	NA	NA	0	0	NA	NA	NA	NA	NA	NA	captive
NMS	GH265.09	Choloepus didactylus	Choloepus didactylus	Choloepus	MEGALONYCHIDAE	PILOSA		Hamerton Zoo	U	Juvenile	2008	NA	NA	0	0	NA	NA	NA	NA	0	0	0	0	captive
NMS	PH38.07	Choloepus didactylus	Choloepus didactylus	Choloepus	MEGALONYCHIDAE	PILOSA		Hamerton Zoo	F	juvenile		NA	NA	0	0	0	0	NA	NA	0	0	0	0	captive
NMS	Zurich	Choloepus didactylus	Choloepus didactylus	Choloepus	MEGALONYCHIDAE	PILOSA		Zurich Zoo	M	adult	2009	NA	NA	NA	NA	0	0	NA	NA	0	0	0	2	captive
NMS	Z.1929.165	Choloepus hoffmanni	Choloepus hoffmanni	Choloepus	MEGALONYCHIDAE	PILOSA			F		1929	NA	NA	3	3	3	3	NA	NA	3	3	3	3	captive
NMS	Z.2015.177	Chrysocyon brachyurus	Chrysocyon brachyurus	Chrysocyon	CANIDAE	CARNIVORA		Banham Zoo	M	Adult	2006	NA	NA	0	0	0	0	NA	NA	0	0	0	0	captive
NMS	Z.2009.113	Chrysocyon brachyurus	Chrysocyon brachyurus	Chrysocyon	CANIDAE	CARNIVORA		Banham Zoo	M	Adult	2001	0	1	0	1	1	2	0	0	1	1	1	1	captive
NMS	Z.2015.122.2	Chrysocyon brachyurus	Chrysocyon brachyurus	Chrysocyon	CANIDAE	CARNIVORA		Edinburgh Zoo	F	Adult	2008	NA	NA	NA	NA	1	0	NA	NA	NA	NA	0	0	captive
NMS	Z.2015.122.1	Chrysocyon brachyurus	Chrysocyon brachyurus	Chrysocyon	CANIDAE	CARNIVORA		Edinburgh Zoo	M	Adult	2007	NA	NA	NA	NA	1	1	NA	NA	0	0	1	1	captive
NMS	Z.2005.59	Chrysocyon brachyurus	Chrysocyon brachyurus	Chrysocyon	CANIDAE	CARNIVORA		Glasgow Zoo	M	Adult	1998	0	0	0	0	0	0	0	0	0	0	0	0	captive
NMS	Z.2009.112	Chrysocyon brachyurus	Chrysocyon brachyurus	Chrysocyon	CANIDAE	CARNIVORA		Nordens Ark	F	Adult	2006	NA	NA	1	1	1	1	NA	NA	1	1	1	1	captive
NMS	Z.2009.115	Chrysocyon brachyurus	Chrysocyon brachyurus	Chrysocyon	CANIDAE	CARNIVORA		Paignton Zoo	F	Adult	2007	NA	NA	0	0	0	0	0	0	NA	NA	0	0	captive
NMS	Z.2005.96.1	Chrysocyon brachyurus	Chrysocyon brachyurus	Chrysocyon	CANIDAE	CARNIVORA		Port Lympne Wild Animal Park	F	Adult	2004	NA	NA	NA	NA	0	0	NA	NA	NA	NA	0	0	captive
NMS	Z.1993.49	Chrysocyon brachyurus	Chrysocyon brachyurus	Chrysocyon	CANIDAE	CARNIVORA		Port Lympne Wild Animal Park	F	Adult	1992	0	0	0	0	0	0	0	0	0	0	0	0	captive
NMS	Z.2002.189.2	Chrysocyon brachyurus	Chrysocyon brachyurus	Chrysocyon	CANIDAE	CARNIVORA		South Lakes	M	Adult	2001	NA	NA	0	0	0	0	0	0	0	0	0	0	captive
NMS	Z.2017.79.1	Colobus guereza	Colobus guereza	Colobus	CERCOPITHECIDAE	PRIMATES		Twycross Zoo	F	Juvenile	2009	NA	NA	NA	NA	2	2	NA	NA	NA	NA	2	2	captive
NMS	Z.2009.170.1	Colobus guereza	Colobus guereza	Colobus	CERCOPITHECIDAE	PRIMATES		Twycross Zoo	M	Adult	1997	0	0	NA	NA	1	1	NA	NA	0	0	1	1	captive
NMS	Z.2017.73	Colobus guereza kikuyuensis	Colobus guereza kikuyuensis	Colobus	CERCOPITHECIDAE	PRIMATES		Belfast Zoo	F	Adult	2010	NA	NA	NA	NA	3	3	NA	NA	NA	NA	2	2	captive
NMS	Z.2014.92	Colobus guereza kikuyuensis	Colobus guereza kikuyuensis	Colobus	CERCOPITHECIDAE	PRIMATES		Howletts Wild Animal Park	F	Adult	2013	NA	NA	NA	NA	2	2	NA	NA	NA	NA	3	3	captive
NMS	Z.2010.1.2	Colobus guereza kikuyuensis	Colobus guereza kikuyuensis	Colobus	CERCOPITHECIDAE	PRIMATES		Paignton Zoo	F	Adult	2006	NA	NA	0	0	2	2	NA	NA	NA	NA	2	2	captive
NMS	Z.2010.1.3	Colobus guereza kikuyuensis	Colobus guereza kikuyuensis	Colobus	CERCOPITHECIDAE	PRIMATES		Paignton Zoo	F	Adult	2006	NA	NA	NA	NA	2	2	NA	NA	NA	NA	2	2	captive
NMS	Z.2010.3	Colobus guereza kikuyuensis	Colobus guereza kikuyuensis	Colobus	CERCOPITHECIDAE	PRIMATES		Woburn Zoo	M	Adult	2007	NA	NA	NA	NA	2	2	NA	NA	0	0	2	2	captive
NMS	Z.2004.179.3	Colobus guereza occidentalis	Colobus guereza occidentalis	Colobus	CERCOPITHECIDAE	PRIMATES		Twycross Zoo	F	Adult	2004	NA	NA	NA	NA	0	0	NA	NA	NA	NA	1	1	captive
NMS	R169.99	Colobus guereza occidentalis	Colobus guereza occidentalis	Colobus	CERCOPITHECIDAE	PRIMATES		Twycross Zoo	F	Adult	1998	0	0	0	1	2	2	0	0	0	0	2	2	captive
NMS	Z.1996.83.3	Dugong dugon	Dugong dugon	Dugong	DUGONGIDAE	SIRENIA	Australia	Queensland, Australia	M			NA	NA	NA	NA	3	3	NA	NA	NA	NA	3	3	wild
NMS	Benbecula 195	Erinaceus europaeus	Erinaceus europaeus	Erinaceus	ERINACEIDAE	EULIPOTYPHLA	United Kingdom	Benbecula	F	Juvenile	2004	NA	NA	NA	NA	0	0	NA	NA	NA	NA	0	0	wild
NMS	Benbecula 218	Erinaceus europaeus	Erinaceus europaeus	Erinaceus	ERINACEIDAE	EULIPOTYPHLA	United Kingdom	Benbecula	F	Juvenile	2004	NA	NA	NA	NA	2	0	NA	NA	NA	NA	0	1	wild
NMS	Z.2007.94.57	Erinaceus europaeus	Erinaceus europaeus	Erinaceus	ERINACEIDAE	EULIPOTYPHLA	United Kingdom	Benbecula	M	Juvenile	2004	NA	NA	NA	NA	0	1	0	0	NA	NA	0	0	wild
NMS	Z.2007.94.38	Erinaceus europaeus	Erinaceus europaeus	Erinaceus	ERINACEIDAE	EULIPOTYPHLA	United Kingdom	Benbecula	M	Adult	2004	NA	NA	NA	NA	1	3	0	0	NA	NA	1	1	wild
NMS	Z.1996.109	Dugong dugon	Dugong dugon	Dugong	DUGONGIDAE	SIRENIA	United Arab Emirates	Abu Dhabi	M	Subadult	1995	2	0	NA	NA	3	3	NA	NA	NA	NA	3	3	wild
NMS	Z.2007.94.32	Erinaceus europaeus	Erinaceus europaeus	Erinaceus	ERINACEIDAE	EULIPOTYPHLA	United Kingdom	Benbecula	M	Juvenile	2004	NA	NA	NA	NA	0	2	0	0	NA	NA	0	0	wild
NMS	Z.1929.40.6	Equus caballus	Equus caballus	Equus	EQUIDAE	PERISSODACTYLA		From the Roman Fort Trimontium ~100 AD				0	0	NA	NA	2	2	NA	NA	NA	NA	NA	NA	captive
NMS	Z.1929.40.8b	Equus caballus	Equus caballus	Equus	EQUIDAE	PERISSODACTYLA		From the Roman Fort Trimontium ~100 AD				NA	NA	NA	NA	NA	NA	0	0	0	0	2	2	captive
NMS	Z.1929.40.12	Equus caballus	Equus caballus	Equus	EQUIDAE	PERISSODACTYLA		From the Roman Fort Trimontium ~100 AD				0	0	0	0	2	1	NA	NA	NA	NA	NA	NA	captive
NMS	Z.1929.40.8	Equus caballus	Equus caballus	Equus	EQUIDAE	PERISSODACTYLA		From the Roman Fort Trimontium ~100 AD				NA	NA	0	0	2	1	NA	NA	NA	NA	NA	NA	captive
NMS	Z.1929.40.101	Equus caballus	Equus caballus	Equus	EQUIDAE	PERISSODACTYLA						1	1	NA	NA	2	2	0	0	0	1	2	2	captive
NMS	Z.1929.40.99	Equus caballus	Equus caballus	Equus	EQUIDAE	PERISSODACTYLA						1	0	NA	NA	3	2	1	0	0	0	2	3	captive
NMS	Z.1999.267.2	Equus caballus	Equus caballus	Equus	EQUIDAE	PERISSODACTYLA						1	1	NA	NA	2	1	0	0	NA	NA	2	2	captive
NMS	Celtic	Equus caballus	Equus caballus	Equus	EQUIDAE	PERISSODACTYLA						0	0	0	0	3	2	0	0	0	1	3	3	captive
NMS	Z.1929.40.103	Equus caballus	Equus caballus	Equus	EQUIDAE	PERISSODACTYLA		Barra				0	0	0	0	2	2	0	0	0	0	2	2	captive
NMS	Z.1900.89	Equus grevyi	Equus grevyi	Equus	EQUIDAE	PERISSODACTYLA			M			0	0	0	0	0	0	0	0	NA	NA	0	0	wild
NMS	Z.2017.109	Equus grevyi	Equus grevyi	Equus	EQUIDAE	PERISSODACTYLA		Banham Zoo	F	Adult	2014	0	0	NA	NA	0	0	0	0	NA	NA	0	0	captive
NMS	Z.2011.163	Equus grevyi	Equus grevyi	Equus	EQUIDAE	PERISSODACTYLA		Banham Zoo	F	Adult	2008	0	0	NA	NA	2	2	0	0	NA	NA	1	2	captive
NMS	Z.2011.137.1	Equus grevyi	Equus grevyi	Equus	EQUIDAE	PERISSODACTYLA		Edinburgh Zoo	M	Juvenile	2006	0	0	NA	NA	1	1	0	0	NA	NA	1	1	captive
NMS	Z.2015.125	Equus grevyi	Equus grevyi	Equus	EQUIDAE	PERISSODACTYLA		Edinburgh Zoo	M	Adult	2014	0	0	0	1	1	1	0	0	NA	NA	1	1	captive
NMS	Z.2011.137.2	Equus grevyi	Equus grevyi	Equus	EQUIDAE	PERISSODACTYLA		Edinburgh Zoo	F	Adult	2007	0	0	NA	NA	0	0	0	0	NA	NA	0	0	captive
NMS	Z.1991.51.2	Equus grevyi	Equus grevyi	Equus	EQUIDAE	PERISSODACTYLA		Whipsnade Zoo	F	Adult	1989	0	0	NA	NA	0	0	0	0	NA	NA	0	0	captive
NMS	Z.1991.51.3	Equus grevyi	Equus grevyi	Equus	EQUIDAE	PERISSODACTYLA		Whipsnade Zoo	F	Adult	1989	0	0	0	0	0	0	0	0	NA	NA	0	0	captive
NMS	Z.2001.115.2	Equus grevyi	Equus grevyi	Equus	EQUIDAE	PERISSODACTYLA		Whipsnade Zoo	M	Adult	1999	0	0	0	0	2	0	0	0	0	0	1	0	captive
NMS	Z.2014.78.4	Erethizon dorsatum	Erethizon dorsatum	Erethizon	ERETHIZONTIDAE	RODENTIA		Blackpool Zoo	F	Adult	1997	NA	NA	NA	NA	2	2	NA	NA	NA	NA	2	2	captive
NMS	GH83.14	Erethizon dorsatum	Erethizon dorsatum	Erethizon	ERETHIZONTIDAE	RODENTIA		Blackpool Zoo	F	Adult	2009	NA	NA	NA	NA	2	2	0	0	NA	NA	2	2	captive
NMS	Z.2014.78.2	Erethizon dorsatum	Erethizon dorsatum	Erethizon	ERETHIZONTIDAE	RODENTIA		Blackpool Zoo	M	Subadult	2009	NA	NA	NA	NA	2	2	0	0	NA	NA	2	2	captive
NMS	Z.2016.33.1	Erethizon dorsatum	Erethizon dorsatum	Erethizon	ERETHIZONTIDAE	RODENTIA		Hamerton Zoo	F	Juvenile	2008	NA	NA	NA	NA	0	1	0	0	NA	NA	1	1	captive
NMS	Z.2004.180	Erethizon dorsatum	Erethizon dorsatum	Erethizon	ERETHIZONTIDAE	RODENTIA		Hamerton Zoo	F	Adult	2002	NA	NA	NA	NA	1	1	0	0	NA	NA	2	2	captive
NMS	Z.2014.79.1	Erethizon dorsatum	Erethizon dorsatum	Erethizon	ERETHIZONTIDAE	RODENTIA		Hamerton Zoo	F	Adult	2010	NA	NA	NA	NA	1	2	NA	NA	NA	NA	2	2	captive
NMS	Z.2016.33.2	Erethizon dorsatum	Erethizon dorsatum	Erethizon	ERETHIZONTIDAE	RODENTIA		Hamerton Zoo	F	Adult	2008	NA	NA	NA	NA	0	0	0	0	NA	NA	0	1	captive
NMS	Z.2014.79.2	Erethizon dorsatum	Erethizon dorsatum	Erethizon	ERETHIZONTIDAE	RODENTIA		Hamerton Zoo	M	Adult	2010	NA	NA	NA	NA	1	2	0	0	NA	NA	1	2	captive
NMS	GH85.14	Erethizon dorsatum	Erethizon dorsatum	Erethizon	ERETHIZONTIDAE	RODENTIA		South Lakes	M	Adult	2000	0	0	NA	NA	1	2	0	0	NA	NA	2	2	captive
NMS	Z.1994.14.18	Gazella dorcas dorcas	Gazella dorcas	Gazella	BOVIDAE	CETARTIODACTYLA	Sudan	Al Areen ex Sudan	F	Adult		NA	NA	NA	NA	2	2	NA	NA	NA	NA	3	2	wild
NMS	Benbecula 237	Erinaceus europaeus	Erinaceus europaeus	Erinaceus	ERINACEIDAE	EULIPOTYPHLA	United Kingdom	Benbecula	F	Subadult	2004	NA	NA	NA	NA	2	2	0	0	NA	NA	2	3	wild
NMS	Z.2024.18.2	Gazella dorcas neglecta	Gazella dorcas	Gazella	BOVIDAE	CETARTIODACTYLA	United Kingdom	Marwell Zoo	F	Adult	2018	NA	NA	NA	NA	2	2	NA	NA	NA	NA	2	3	wild
NMS	Benbecula 194	Erinaceus europaeus	Erinaceus europaeus	Erinaceus	ERINACEIDAE	EULIPOTYPHLA	United Kingdom	Benbecula	F	Subadult	2004	NA	NA	NA	NA	0	3	NA	NA	NA	NA	0	1	wild
NMS	Z.1994.14.21	Gazella dorcas dorcas	Gazella dorcas	Gazella	BOVIDAE	CETARTIODACTYLA	Sudan	Al Areen	F	Juvenile		NA	NA	NA	NA	0	1	NA	NA	NA	NA	1	1	wild
NMS	Z.2007.94.21	Erinaceus europaeus	Erinaceus europaeus	Erinaceus	ERINACEIDAE	EULIPOTYPHLA	United Kingdom	Benbecula	M	Subadult	2004	0	0	0	0	2	2	0	0	NA	NA	1	2	wild
NMS	Z.1994.14.19	Gazella dorcas dorcas	Gazella dorcas	Gazella	BOVIDAE	CETARTIODACTYLA	Sudan	Sudan	F	Adult		NA	NA	NA	NA	1	2	NA	NA	NA	NA	2	2	wild
NMS	Benbecula 238	Erinaceus europaeus	Erinaceus europaeus	Erinaceus	ERINACEIDAE	EULIPOTYPHLA	United Kingdom	Benbecula	F	Subadult	2004	NA	NA	NA	NA	0	2	0	0	NA	NA	0	2	wild
NMS	Z.2004.46.5	Gazella dorcas dorcas	Gazella dorcas	Gazella	BOVIDAE	CETARTIODACTYLA	Sudan	Sudan then captive	M	Adult	2002	NA	NA	NA	NA	0	1	NA	NA	NA	NA	2	1	wild
NMS	Z.2007.94.47	Erinaceus europaeus	Erinaceus europaeus	Erinaceus	ERINACEIDAE	EULIPOTYPHLA	United Kingdom	Benbecula	M	Subadult	2004	1	0	3	3	2	3	1	0	NA	NA	2	3	wild
NMS	McNeill coll. 150	Gazella dorcas dorcas	Gazella dorcas	Gazella	BOVIDAE	CETARTIODACTYLA	Somalia	Somaliland	F			NA	NA	NA	NA	2	2	NA	NA	NA	NA	NA	NA	wild
NMS	Z.2018.94.59	Halichoerus grypus	Halichoerus grypus	Halichoerus	PHOCIDAE	CARNIVORA	United Kingdom	Broughty Ferry, Tayside, Scotland	M	Adult	2011	0	0	0	0	0	0	NA	NA	0	0	0	0	wild
NMS	Z.2004.143.36	Halichoerus grypus	Halichoerus grypus	Halichoerus	PHOCIDAE	CARNIVORA	United Kingdom	Caithness, Scotland		Adult	2002	0	0	0	0	0	0	0	0	0	0	0	0	wild
NMS	Z.2015.142.18	Halichoerus grypus	Halichoerus grypus	Halichoerus	PHOCIDAE	CARNIVORA	United Kingdom	Angus, Scotland		Adult	2012	NA	NA	1	1	1	1	NA	NA	1	1	1	1	wild
NMS	McNeill Coll 396	Gazella dorcas isabella	Gazella dorcas	Gazella	BOVIDAE	CETARTIODACTYLA			F			NA	NA	NA	NA	2	2	NA	NA	NA	NA	NA	NA	wild
NMS	McNeill Coll 397	Gazella dorcas isabella	Gazella dorcas	Gazella	BOVIDAE	CETARTIODACTYLA			M			NA	NA	NA	NA	2	2	NA	NA	NA	NA	NA	NA	wild
NMS	Z.2001.118.121	Gazella dorcas pelzelnii	Gazella dorcas	Gazella	BOVIDAE	CETARTIODACTYLA	Somalia	Somaliland	M			NA	NA	NA	NA	NA	2	NA	NA	NA	NA	NA	NA	wild
NMS	Z.2009.73	Giraffa camelopardalis	Giraffa camelopardalis	Giraffa	GIRAFFIDAE	CETARTIODACTYLA		Chester Zoo	M	Juvenile	2007	0	0	0	0	2	2	2	2	NA	NA	2	3	captive
NMS	Z.2022.35	Giraffa camelopardalis	Giraffa camelopardalis	Giraffa	GIRAFFIDAE	CETARTIODACTYLA		Marwell Zoo	F	Adult	2021	NA	NA	NA	NA	3	2	NA	NA	NA	NA	2	3	captive
NMS	Z.2022.34	Giraffa camelopardalis	Giraffa camelopardalis	Giraffa	GIRAFFIDAE	CETARTIODACTYLA		Yorkshire Wildlife Park	M	Adult	2021	NA	NA	NA	NA	2	2	1	2	NA	NA	3	2	captive
NMS	Z.2001.149.1	Giraffa camelopardalis reticulata	Giraffa camelopardalis	Giraffa	GIRAFFIDAE	CETARTIODACTYLA		Whipsnade Zoo	M	Juvenile	1998	NA	NA	NA	NA	2	1	NA	NA	NA	NA	1	1	captive
NMS	Z.2011.154.1	Giraffa camelopardalis reticulata	Giraffa camelopardalis	Giraffa	GIRAFFIDAE	CETARTIODACTYLA		Whipsnade Zoo	F	Adult	2007	NA	NA	NA	NA	2	2	NA	NA	NA	NA	NA	NA	captive
NMS	Z.2003.77	Giraffa camelopardalis rothschildi	Giraffa camelopardalis	Giraffa	GIRAFFIDAE	CETARTIODACTYLA		South Lakes	M	Juvenile	2001	NA	NA	NA	NA	2	2	NA	NA	NA	NA	2	2	captive
NMS	Z.2016.26.2	Gorilla gorilla gorilla	Gorilla gorilla gorilla	Gorilla	HOMINIDAE	PRIMATES	Gabon		F		~1866	2	0	2	2	2	2	1	0	1	1	2	2	wild
NMS	Z.2016.26.1	Gorilla gorilla gorilla	Gorilla gorilla gorilla	Gorilla	HOMINIDAE	PRIMATES	Gabon		M		~1866	2	2	2	2	2	2	1	2	2	2	2	2	wild
NMS	Z.2003.70	Gorilla gorilla gorilla	Gorilla gorilla gorilla	Gorilla	HOMINIDAE	PRIMATES		Blackpool Zoo	F	Adult	2003	1	1	1	1	1	2	1	1	0	1	1	2	captive
NMS	Z.2009.3	Gorilla gorilla gorilla	Gorilla gorilla gorilla	Gorilla	HOMINIDAE	PRIMATES		Bristol Zoo	F	Adult	2000	NA	NA	NA	NA	1	2	NA	NA	NA	NA	2	2	captive
NMS	Z.2009.151	Gorilla gorilla gorilla	Gorilla gorilla gorilla	Gorilla	HOMINIDAE	PRIMATES		Chessington Zoo	F	Adult	2009	0	1	2	2	2	3	0	2	1	2	2	3	captive
NMS	Z.2002.185.2	Gorilla gorilla gorilla	Gorilla gorilla gorilla	Gorilla	HOMINIDAE	PRIMATES		London Zoo	F	Adult	2002	0	0	0	1	0	1	0	0	0	0	1	1	captive
NMS	Z.2010.82	Gorilla gorilla gorilla	Gorilla gorilla gorilla	Gorilla	HOMINIDAE	PRIMATES		London Zoo	M	Adult	2010	NA	NA	1	0	2	2	0	0	0	0	2	2	captive
NMS	Z.2009.1.2	Gorilla gorilla gorilla	Gorilla gorilla gorilla	Gorilla	HOMINIDAE	PRIMATES		Twycross Zoo	M	Adult	2008	1	1	1	2	1	2	0	0	1	1	1	1	captive
NMS	Z.2009.22	Gorilla gorilla gorilla	Gorilla gorilla gorilla	Gorilla	HOMINIDAE	PRIMATES		London Zoo	M	Adult	2008	2	2	2	2	2	3	0	2	1	2	2	2	captive
NMS	Z.2009.1.1	Gorilla gorilla gorilla	Gorilla gorilla gorilla	Gorilla	HOMINIDAE	PRIMATES		Twycross Zoo	M	Adult	2008	0	0	0	0	1	2	0	0	0	0	1	1	captive
NMS	Z.1998.73.5	Halichoerus grypus	Halichoerus grypus	Halichoerus	PHOCIDAE	CARNIVORA	United Kingdom	Denbighshire, Wales	M	Adult	1998	1	1	1	1	1	1	NA	NA	1	1	1	1	wild
NMS	Z.1997.121.2	Halichoerus grypus	Halichoerus grypus	Halichoerus	PHOCIDAE	CARNIVORA	United Kingdom	Pembrokeshire, Wales	M	Adult	1996	0	0	0	1	0	1	NA	NA	NA	NA	1	1	wild
NMS	Z.1993.114.11	Halichoerus grypus	Halichoerus grypus	Halichoerus	PHOCIDAE	CARNIVORA	United Kingdom	Lancashire, England	F	Adult	1993	0	0	0	0	0	0	NA	NA	0	0	0	0	wild
NMS	Z.1993.36.6	Halichoerus grypus	Halichoerus grypus	Halichoerus	PHOCIDAE	CARNIVORA	United Kingdom	Shetland, Scotland	M	Juvenile	1993	0	0	0	0	0	0	NA	NA	0	0	0	0	wild
NMS	Z.1992.166.10	Halichoerus grypus	Halichoerus grypus	Halichoerus	PHOCIDAE	CARNIVORA	United Kingdom	Cornwall, England	M	Adult	1992	NA	NA	1	1	1	1	NA	NA	0	0	1	1	wild
NMS	Z.1993.114.12	Halichoerus grypus	Halichoerus grypus	Halichoerus	PHOCIDAE	CARNIVORA	United Kingdom	Merseyside, England	M	Adult	1993	0	0	NA	NA	0	1	0	0	0	0	1	1	wild
NMS	Z.1993.114.14	Halichoerus grypus	Halichoerus grypus	Halichoerus	PHOCIDAE	CARNIVORA	United Kingdom	Merseyside, England	M	Adult	1993	0	1	0	1	0	1	0	0	0	0	1	0	wild
NHMUK	NHMUK ZD 1934.11.28.15	Hyaena hyaena indicus	Hyaena hyaena	Hyaena	HYAENIDAE	CARNIVORA	India	Ramnagar, Kangon, U.P.	F	juvenile		1	1	1	1	1	2	0	0	0	0	0	0	wild
NMS	Z.2010.46.13	Hyaena hyaena	Hyaena hyaena	Hyaena	HYAENIDAE	CARNIVORA	Pakistan	Near Karachi	M	Adult	1985	0	0	0	0	0	2	0	0	1	0	1	1	wild
NMS	Z.1921.143.1561	Hydrurga leptonyx	Hydrurga leptonyx	Hydrurga	PHOCIDAE	CARNIVORA		Station 417, 71o22' S, 16o34'W	M	Adult	1904	0	0	0	0	0	0	0	0	0	0	0	0	wild
NMS	Z.1921.143.P	Hydrurga leptonyx	Hydrurga leptonyx	Hydrurga	PHOCIDAE	CARNIVORA				Adult	1902-1904	0	0	0	0	0	0	0	0	0	0	0	0	wild
NMS	Z.1929.21	Hyaena hyaena	Hyaena hyaena	Hyaena	HYAENIDAE	CARNIVORA	Sudan	Sudan				0	0	0	0	0	2	0	1	0	0	0	1	wild
NMS	Z.2015.162	Hyaena hyaena	Hyaena hyaena	Hyaena	HYAENIDAE	CARNIVORA		Banham Zoo	M	Adult	2011	0	1	0	1	0	2	1	0	2	1	0	2	captive
NMS	Z.2004.45	Hyaena hyaena	Hyaena hyaena	Hyaena	HYAENIDAE	CARNIVORA		Banham Zoo	F	Adult	2003	1	2	1	3	2	3	2	2	3	2	2	3	captive
NMS	Z.2005.89	Hydrochoerus hydrochaeris	Hydrochoerus hydrochaeris	Hydrochoerus	CAVIIDAE	RODENTIA	Brazil	Acurizal Ranch	F		1977	0	0	NA	NA	2	0	0	0	NA	NA	1	2	wild
NMS	Z.1876.55.4	Hydrochoerus hydrochaeris	Hydrochoerus hydrochaeris	Hydrochoerus	CAVIIDAE	RODENTIA						0	0	NA	NA	0	0	0	0	NA	NA	0	0	wild
NMS	GH7.17	Hydrochoerus hydrochaeris	Hydrochoerus hydrochaeris	Hydrochoerus	CAVIIDAE	RODENTIA		Belfast Zoo	F		2016	0	0	NA	NA	1	0	0	0	NA	NA	0	1	captive
NMS	Capybara Twycross Zoo	Hydrochoerus hydrochaeris	Hydrochoerus hydrochaeris	Hydrochoerus	CAVIIDAE	RODENTIA		Twycross Zoo				2	1	NA	NA	0	2	0	1	NA	NA	2	2	captive
NMS	Z.2000.239	Hydrochoerus hydrochaeris	Hydrochoerus hydrochaeris	Hydrochoerus	CAVIIDAE	RODENTIA		Edinburgh Zoo	F	Adult	1990	0	0	NA	NA	0	0	0	0	NA	NA	1	1	captive
NMS	Z.1951.77	Hydrochoerus hydrochaeris	Hydrochoerus hydrochaeris	Hydrochoerus	CAVIIDAE	RODENTIA					1951	0	0	NA	NA	0	0	0	0	NA	NA	0	0	captive
NMS	Z.1960.24	Hydrurga leptonyx	Hydrurga leptonyx	Hydrurga	PHOCIDAE	CARNIVORA		South Georgia				0	0	0	0	0	0	0	0	0	0	0	0	wild
NMS	Z.1905.167.4	Hydrurga leptonyx	Hydrurga leptonyx	Hydrurga	PHOCIDAE	CARNIVORA		South Orkneys				0	0	0	0	0	0	0	0	0	0	0	0	wild
NMS	Z.1822.240.T29	Hydrurga leptonyx	Hydrurga leptonyx	Hydrurga	PHOCIDAE	CARNIVORA						0	0	0	0	0	0	0	0	0	0	0	0	wild
NMS	Z.1948.64	Hydrurga leptonyx	Hydrurga leptonyx	Hydrurga	PHOCIDAE	CARNIVORA						0	0	0	0	0	0	0	0	0	0	0	0	wild
NMS	Z.1921.143.O	Hydrurga leptonyx	Hydrurga leptonyx	Hydrurga	PHOCIDAE	CARNIVORA		Antarctic, Station 183, 59o42' S, 34o, 13'W		Adult	1902-1904	0	0	0	0	0	0	0	0	0	0	0	0	wild
NMS	Z.1996.83.58	Hydrurga leptonyx	Hydrurga leptonyx	Hydrurga	PHOCIDAE	CARNIVORA	New Zealand			Adult	Before 1912	0	0	0	0	0	0	0	0	0	0	0	0	wild
NMS	Z.2013.148	Loxodonta africana	Loxodonta africana	Loxodonta	ELEPHANTIDAE	PROBOSCIDEA	United Kingdom	Africa then Blair Drummond	F	Adult	2013	NA	NA	NA	NA	0	0	NA	NA	NA	NA	0	0	wild
NMS	UWC 2282	Lutra lutra	Lutra lutra	Lutra	MUSTELIDAE	CARNIVORA	United Kingdom	Somerset, England	F	Adult	2013	1	1	NA	NA	1	1	1	1	NA	NA	1	1	wild
NMS	Z.2009.147.3	Hylobates lar	Hylobates lar	Hylobates	HYLOBATIDAE	PRIMATES		Antwerp Zoo	F	Adult	2002	0	0	0	0	0	0	0	0	0	0	0	0	captive
NMS	Z.2015.59.2	Hylobates lar	Hylobates lar	Hylobates	HYLOBATIDAE	PRIMATES		Chester Zoo	M	Adult	2011	NA	NA	NA	NA	1	1	NA	NA	NA	NA	1	1	captive
NMS	Z.2009.141.2	Hylobates lar	Hylobates lar	Hylobates	HYLOBATIDAE	PRIMATES		Cotswold Wildlife Park	F	Adult	2008	0	0	0	0	0	0	0	0	0	0	1	1	captive
NMS	Z.2009.141.2	Hylobates lar	Hylobates lar	Hylobates	HYLOBATIDAE	PRIMATES		Cotswold Wildlife Park	F	Adult	2008	0	0	0	0	0	0	0	0	0	0	1	1	captive
NMS	Z.2009.141.1	Hylobates lar	Hylobates lar	Hylobates	HYLOBATIDAE	PRIMATES		Cotswold Wildlife Park	M	Adult	2008	0	0	0	0	0	0	NA	NA	NA	NA	0	0	captive
NMS	Z.2017.124	Hylobates lar	Hylobates lar	Hylobates	HYLOBATIDAE	PRIMATES		Hamerton Zoo	F	Adult	2014	0	0	0	0	0	0	0	0	0	0	1	1	captive
NMS	Z.2006.78.1	Hylobates lar	Hylobates lar	Hylobates	HYLOBATIDAE	PRIMATES		London Zoo	M	Adult	2004	0	0	0	0	0	0	NA	NA	NA	NA	0	0	captive
NMS	Z.2006.78.1	Hylobates lar	Hylobates lar	Hylobates	HYLOBATIDAE	PRIMATES		London Zoo	M	Adult	2004	0	0	0	0	0	0	NA	NA	NA	NA	0	0	captive
NMS	Z.2015.147.1	Hylobates lar	Hylobates lar	Hylobates	HYLOBATIDAE	PRIMATES		Twycross Zoo	F	Adult	2010	NA	NA	NA	NA	1	1	NA	NA	NA	NA	0	1	captive
NMS	Z.2004.119.5	Hylobates lar entelloides	Hylobates lar entelloides	Hylobates	HYLOBATIDAE	PRIMATES		Colchester Zoo	F	Adult	2004	NA	NA	NA	NA	1	1	NA	NA	NA	NA	1	1	captive
NMS	Z.2021.46.21	Hystrix africaeaustralis	Hystrix africaeaustralis	Hystrix	HYSTRICIDAE	RODENTIA	United Kingdom	South Africa				0	0	NA	NA	0	0	0	0	NA	NA	1	1	wild
NMS	Z.2016.42.3	Hystrix africaeaustralis	Hystrix africaeaustralis	Hystrix	HYSTRICIDAE	RODENTIA		Africa Alive!	M	Juvenile	2000	NA	NA	NA	NA	0	0	0	0	NA	NA	0	0	captive
NMS	Z.2016.42.4	Hystrix africaeaustralis	Hystrix africaeaustralis	Hystrix	HYSTRICIDAE	RODENTIA		Africa Alive!	F	Adult	2003	NA	NA	NA	NA	1	1	0	0	NA	NA	1	2	captive
NMS	Z.2016.38	Hystrix cristata	Hystrix cristata	Hystrix	HYSTRICIDAE	RODENTIA		Chester Zoo	F	Adult	2003	NA	NA	NA	NA	1	1	NA	NA	NA	NA	2	2	captive
NMS	Z.2016.37	Hystrix cristata	Hystrix cristata	Hystrix	HYSTRICIDAE	RODENTIA		Drusillas Zoo	F	Adult	1998	NA	NA	NA	NA	0	0	0	0	NA	NA	0	0	captive
NMS	Z.2011.54.2	Hystrix indica	Hystrix indica	Hystrix	HYSTRICIDAE	RODENTIA		Thrigby Hall Wildlife Gardens	M	Adult	2008	NA	NA	NA	NA	0	1	NA	NA	NA	NA	1	1	captive
NMS	Z.2016.39	Hystrix indica	Hystrix indica	Hystrix	HYSTRICIDAE	RODENTIA		Thrigby Hall Wildlife Gardens	M	Adult	2013	0	0	NA	NA	0	1	0	0	NA	NA	1	2	captive
NMS	Z.1884.28.12	Lemur catta	Lemur catta	Lemur	LEMURIDAE	PRIMATES						0	0	0	0	0	1	0	0	0	0	0	1	wild
NMS	Z.2015.26.1	Lemur catta	Lemur catta	Lemur	LEMURIDAE	PRIMATES		Banham Zoo	M	Adult	2006	NA	NA	NA	NA	1	2	NA	NA	NA	NA	1	1	captive
NMS	Z.2015.169	Lemur catta	Lemur catta	Lemur	LEMURIDAE	PRIMATES		Colchester Zoo	M	Adult	2008	0	0	NA	NA	0	1	0	0	0	0	0	0	captive
NMS	Z.2014.146	Lemur catta	Lemur catta	Lemur	LEMURIDAE	PRIMATES		Jersey Zoo	M	Adult	1996	NA	NA	0	0	1	1	NA	NA	NA	NA	1	1	captive
NMS	Z.2006.39	Lemur catta	Lemur catta	Lemur	LEMURIDAE	PRIMATES		Marwell Zoo	M	Adult	1993	NA	NA	0	0	0	0	0	0	NA	NA	0	0	captive
NMS	Z.2005.33.2	Lemur catta	Lemur catta	Lemur	LEMURIDAE	PRIMATES		Monkey World	M	Adult	2004	0	0	0	0	0	0	0	0	0	2	0	0	captive
NMS	Z.2017.141.3	Lemur catta	Lemur catta	Lemur	LEMURIDAE	PRIMATES		South Lakes	F	Adult	2003	NA	NA	NA	NA	0	1	0	1	1	2	1	1	captive
NMS	Z.2017.141.1	Lemur catta	Lemur catta	Lemur	LEMURIDAE	PRIMATES		South Lakes	M	Adult	1998	NA	NA	NA	NA	0	0	NA	NA	NA	NA	0	0	captive
NMS	Z.2017.149.2	Lemur catta	Lemur catta	Lemur	LEMURIDAE	PRIMATES		South Lakes	M	Adult	2001	NA	NA	NA	NA	0	1	NA	NA	NA	NA	0	1	captive
NMS	Z.2017.141.2	Lemur catta	Lemur catta	Lemur	LEMURIDAE	PRIMATES		South Lakes	M	Adult	2000	0	0	NA	NA	1	2	0	1	1	1	0	1	captive
NMS	Z.2004.155	Leptailurus serval	Leptailurus serval	Leptailurus	FELIDAE	CARNIVORA		Africa Alive!	M	Adult	2003	0	0	NA	NA	0	0	NA	NA	NA	NA	0	0	captive
NMS	Z.2004.225.2	Leptailurus serval	Leptailurus serval	Leptailurus	FELIDAE	CARNIVORA		Chester Zoo	M	Adult	2004	0	0	0	0	0	0	NA	NA	NA	NA	0	0	captive
NMS	Z.2015.111.2	Leptailurus serval	Leptailurus serval	Leptailurus	FELIDAE	CARNIVORA		Drusillas Zoo	F	Adult	2009	NA	NA	0	0	0	0	NA	NA	0	0	0	0	captive
NMS	Z.2002.60.1	Leptailurus serval	Leptailurus serval	Leptailurus	FELIDAE	CARNIVORA		Hamerton Zoo	F	Adult	2001	NA	NA	NA	NA	0	0	NA	NA	NA	NA	0	0	captive
NMS	Z.2015.109	Leptailurus serval	Leptailurus serval	Leptailurus	FELIDAE	CARNIVORA		Isle of Wight Zoo	M	Adult	2007	0	0	0	0	0	0	NA	NA	0	0	0	0	captive
NMS	Z.1995.302.2	Leptailurus serval	Leptailurus serval	Leptailurus	FELIDAE	CARNIVORA		Jersey Zoo	F	Adult	1992	0	0	0	0	0	0	0	0	0	0	0	0	captive
NMS	Z.2004.131	Leptailurus serval	Leptailurus serval	Leptailurus	FELIDAE	CARNIVORA		Marwell Zoo	F	Adult	2002	NA	NA	NA	NA	0	2	NA	NA	NA	NA	0	0	captive
NMS	Z.2002.212.1	Leptailurus serval	Leptailurus serval	Leptailurus	FELIDAE	CARNIVORA		Safari Beekse Bergen	M	Adult	2002	NA	NA	0	0	0	0	NA	NA	0	0	0	0	captive
NMS	Z.2002.125	Leptailurus serval	Leptailurus serval	Leptailurus	FELIDAE	CARNIVORA		Jersey Zoo	M	Adult	1997	NA	NA	0	0	0	0	NA	NA	0	0	0	0	captive
NMS	Z.1995.196.1	Lepus timidus	Lepus timidus	Lepus	LEPORIDAE	LAGOMORPHA	United Kingdom	Scotland			1969	0	0	NA	NA	0	0	0	0	NA	NA	0	0	wild
NMS	Z.1995.196.10	Lepus timidus	Lepus timidus	Lepus	LEPORIDAE	LAGOMORPHA	United Kingdom	Scotland			1969	0	1	NA	NA	1	0	0	1	NA	NA	1	1	wild
NMS	Z.1995.196.3	Lepus timidus	Lepus timidus	Lepus	LEPORIDAE	LAGOMORPHA	United Kingdom	Scotland			1969	0	0	NA	NA	0	0	0	0	NA	NA	0	0	wild
NMS	649	Lepus timidus	Lepus timidus	Lepus	LEPORIDAE	LAGOMORPHA						0	0	NA	NA	0	0	0	0	NA	NA	0	0	wild
NMS	Z.1995.196.5	Lepus timidus	Lepus timidus	Lepus	LEPORIDAE	LAGOMORPHA	United Kingdom	Scotland				0	1	NA	NA	2	1	0	0	NA	NA	1	1	wild
NMS	Z.1995.196.7	Lepus timidus	Lepus timidus	Lepus	LEPORIDAE	LAGOMORPHA	United Kingdom	Scotland			1969	0	2	NA	NA	2	1	NA	NA	NA	NA	2	1	wild
NMS	Z.1995.196.4	Lepus timidus	Lepus timidus	Lepus	LEPORIDAE	LAGOMORPHA	United Kingdom	Scotland			1969	0	0	NA	NA	0	0	NA	NA	NA	NA	NA	NA	wild
NMS	Z.1995.196.11	Lepus timidus	Lepus timidus	Lepus	LEPORIDAE	LAGOMORPHA	United Kingdom	Scotland			1969	0	0	NA	NA	0	0	0	0	NA	NA	NA	NA	wild
NMS	Z.1996.139.7	Loris lydekkerianus nordicus	Loris tardigradus	Loris	LORISIDAE	PRIMATES		London Zoo	M	Adult	1996	0	0	0	0	0	0	0	0	0	0	0	0	captive
NMS	SR114.18	Nycticebus sp.	Loris tardigradus	Loris	LORISIDAE	PRIMATES		Bochum	M			NA	NA	NA	NA	1	1	NA	NA	0	1	1	1	captive
NMS	SR78.18	Loris tardigradus	Loris tardigradus	Loris	LORISIDAE	PRIMATES		Bochum	F	Adult	1993	NA	NA	0	2	1	1	NA	NA	1	1	1	1	captive
NMS	SR81.18	Loris tardigradus	Loris tardigradus	Loris	LORISIDAE	PRIMATES	Sri Lanka	Sri Lanka then Bochum	F			0	0	0	0	0	0	NA	NA	0	0	NA	NA	wild
NMS	SR80.18	Loris tardigradus	Loris tardigradus	Loris	LORISIDAE	PRIMATES		Bochum	F			0	0	0	1	1	1	NA	NA	0	0	0	0	captive
NMS	SR280.17	Loris tardigradus	Loris tardigradus	Loris	LORISIDAE	PRIMATES		Bochum	F	Adult	2011	NA	NA	NA	NA	2	2	NA	NA	1	1	1	1	captive
NMS	SR281.17	Loris tardigradus	Loris tardigradus	Loris	LORISIDAE	PRIMATES		Bochum	M			NA	NA	0	0	1	2	NA	NA	1	1	1	1	captive
NMS	Z.2016.119	Loxodonta africana	Loxodonta africana	Loxodonta	ELEPHANTIDAE	PROBOSCIDEA	United Kingdom	Africa then Blair Drummond	F		2016	NA	NA	NA	NA	0	0	NA	NA	NA	NA	0	0	wild
NMS	UWC 2494	Lutra lutra	Lutra lutra	Lutra	MUSTELIDAE	CARNIVORA	United Kingdom	Dumfries and Galloway, Scotland	F	Adult	2013	1	0	1	1	1	1	NA	NA	NA	NA	1	1	wild
NMS	UWC 2365	Lutra lutra	Lutra lutra	Lutra	MUSTELIDAE	CARNIVORA	United Kingdom	Port Talbot, Wales	F	Adult	2014	1	1	NA	NA	1	2	NA	NA	NA	NA	2	2	wild
NMS	UWC 2835	Lutra lutra	Lutra lutra	Lutra	MUSTELIDAE	CARNIVORA	United Kingdom	Conwy, Wales	M	Subadult	2016	0	0	0	0	0	0	NA	NA	NA	NA	0	0	wild
NMS	UWC 2661	Lutra lutra	Lutra lutra	Lutra	MUSTELIDAE	CARNIVORA	United Kingdom	Dorset, England	M	Subadult	2015	NA	NA	NA	NA	1	1	NA	NA	NA	NA	1	1	wild
NHMUK	NHMUK ZD 1961.972	Lycaon pictus	Lycaon pictus	Lycaon	CANIDAE	CARNIVORA	Zambia	Kabombo dist, N. Rhodesia		juvenile		0	0	0	0	0	0	0	0	0	0	0	0	wild
NMS	Z.2001.151	Lycaon pictus	Lycaon pictus	Lycaon	CANIDAE	CARNIVORA	Namibia	Namibia then Port Lympne	F	Adult	1992	0	0	0	0	1	2	0	0	NA	NA	0	0	wild
NMS	Z.2009.133.1	Lycaon pictus	Lycaon pictus	Lycaon	CANIDAE	CARNIVORA	Namibia	Namibia then Port Lympne	M	Adult	1996	0	0	0	0	0	1	0	0	NA	NA	0	2	wild
NMS	Z.1998.86.20	Lutra lutra	Lutra lutra	Lutra	MUSTELIDAE	CARNIVORA	United Kingdom	Scotland	F			0	0	0	1	0	1	0	0	0	0	0	0	wild
NMS	Z.1902.127	Lycaon pictus	Lycaon pictus	Lycaon	CANIDAE	CARNIVORA						2	1	2	2	1	2	0	2	0	0	1	1	wild
NMS	Z.2001.117.2	Lynx canadensis	Lynx canadensis	Lynx	FELIDAE	CARNIVORA	Canada	British Columbia	F	Adult	2001	NA	NA	NA	NA	0	0	0	0	0	0	0	0	wild
NMS	Z.2001.117.7	Lynx canadensis	Lynx canadensis	Lynx	FELIDAE	CARNIVORA	Canada	British Columbia	F	Adult	2000	0	0	NA	NA	0	0	0	0	0	0	0	0	wild
NMS	Z.2015.116	Lycaon pictus	Lycaon pictus	Lycaon	CANIDAE	CARNIVORA		Edinburgh Zoo	F	Adult	2011	0	0	0	0	0	0	NA	NA	0	0	0	0	captive
NMS	Z.2014.71	Lycaon pictus	Lycaon pictus	Lycaon	CANIDAE	CARNIVORA		Edinburgh Zoo	M	Adult	2013	NA	NA	NA	NA	0	0	NA	NA	0	0	0	0	captive
NMS	Z.2005.96.3	Lycaon pictus	Lycaon pictus	Lycaon	CANIDAE	CARNIVORA		Port Lympne Wild Animal Park	F	Adult	2004	NA	NA	0	0	0	0	0	0	0	0	0	1	captive
NMS	Z.2009.127.1	Lycaon pictus	Lycaon pictus	Lycaon	CANIDAE	CARNIVORA		Safari Beekse Bergen	M	Adult	2000	NA	NA	0	0	0	0	NA	NA	0	0	0	0	captive
NMS	Z.2009.127.2	Lycaon pictus	Lycaon pictus	Lycaon	CANIDAE	CARNIVORA		Safari Beekse Bergen	M	Adult	1999	0	0	0	0	0	1	NA	NA	0	0	0	1	captive
NMS	Z.2004.151.4	Lycaon pictus	Lycaon pictus	Lycaon	CANIDAE	CARNIVORA		Belfast Zoo	F	Adult	2002	NA	NA	NA	NA	0	3	NA	NA	NA	NA	1	2	captive
NMS	Z.2009.133.3	Lycaon pictus	Lycaon pictus	Lycaon	CANIDAE	CARNIVORA		Port Lympne Wild Animal Park	M	Adult	2009	0	0	0	0	0	0	0	0	NA	NA	1	1	captive
NMS	Z.2001.117.8	Lynx canadensis	Lynx canadensis	Lynx	FELIDAE	CARNIVORA	Canada	British Columbia	F	Adult	2000	NA	NA	NA	NA	NA	NA	NA	NA	0	0	0	0	wild
NMS	Z.2001.117.3	Lynx canadensis	Lynx canadensis	Lynx	FELIDAE	CARNIVORA	Canada	British Columbia	F		2000	NA	NA	0	0	0	0	NA	NA	0	0	0	0	wild
NMS	Z.2001.117.9	Lynx canadensis	Lynx canadensis	Lynx	FELIDAE	CARNIVORA	Canada	British Columbia	M	Adult	2001	NA	NA	0	0	0	0	NA	NA	0	0	0	0	wild
NMS	Z.2017.90.2	Macaca nigra	Macaca nigra	Macaca	CERCOPITHECIDAE	PRIMATES	United Kingdom	Marwell Zoo	F	Adult	2015	0	0	0	0	0	1	0	0	0	0	1	0	wild
NMS	Z.2001.117.1	Lynx canadensis	Lynx canadensis	Lynx	FELIDAE	CARNIVORA	Canada	British Columbia	M	Subadult	2000	NA	NA	NA	NA	0	0	0	0	0	0	0	0	wild
NMS	PH21.97	Meles meles	Meles meles	Meles	MUSTELIDAE	CARNIVORA			F	Adult		0	0	NA	NA	0	1	2	2	2	2	0	1	wild
NMS	Z.2001.117.5	Lynx canadensis	Lynx canadensis	Lynx	FELIDAE	CARNIVORA	Canada	British Columbia	M		2001	0	0	0	0	0	2	0	0	0	0	0	0	wild
NMS	Cherryville 1999	Lynx canadensis	Lynx canadensis	Lynx	FELIDAE	CARNIVORA	Canada	Cherryville, British Columbia			1999	NA	NA	0	0	0	0	NA	NA	NA	NA	0	0	wild
NMS	Z.1999.187.6	Lynx canadensis	Lynx canadensis	Lynx	FELIDAE	CARNIVORA		Poznan Zoo	M	Adult	1995	NA	NA	0	1	NA	NA	NA	NA	NA	NA	1	1	captive
NMS	Z.1909.234.2	Muntiacus reevesi	Muntiacus reevesi	Muntiacus	CERVIDAE	CETARTIODACTYLA			F	Juvenile		NA	NA	NA	NA	1	2	NA	NA	NA	NA	1	1	wild
NMS	Z.2005.32.2	Macaca nigra	Macaca nigra	Macaca	CERCOPITHECIDAE	PRIMATES		Chester Zoo	F	Adult	2002	NA	NA	NA	NA	0	0	0	0	0	0	0	0	captive
NMS	Z.2005.32.1	Macaca nigra	Macaca nigra	Macaca	CERCOPITHECIDAE	PRIMATES		Chester Zoo	M	Adult	2003	NA	NA	NA	NA	1	2	0	0	NA	NA	0	1	captive
NMS	Z.2015.59.1	Macaca nigra	Macaca nigra	Macaca	CERCOPITHECIDAE	PRIMATES		Chester Zoo	M	Adult	2009	0	0	0	0	1	2	1	0	0	0	2	2	captive
NMS	Z.2018.38.1	Macaca nigra	Macaca nigra	Macaca	CERCOPITHECIDAE	PRIMATES		Paignton Zoo	H	Adult	2006	NA	NA	NA	NA	0	0	0	0	NA	NA	0	0	captive
NMS	Z.2018.38.2	Macaca nigra	Macaca nigra	Macaca	CERCOPITHECIDAE	PRIMATES		Paignton Zoo	M	Adult	2012	NA	NA	NA	NA	1	2	NA	NA	0	0	1	2	captive
NMS	Z.2013.114.5	Macropus fuliginosus	Macropus fuliginosus	Macropus	MACROPODIDAE	DIPROTODONTIA		Edinburgh Zoo	F	Adult	2002	NA	NA	NA	NA	2	2	0	0	NA	NA	1	2	captive
NMS	Z.2013.114.1	Macropus fuliginosus	Macropus fuliginosus	Macropus	MACROPODIDAE	DIPROTODONTIA		Edinburgh Zoo	M	Adult	1994	NA	NA	NA	NA	2	3	NA	NA	NA	NA	2	3	captive
NMS	Z.2013.114.2	Macropus fuliginosus	Macropus fuliginosus	Macropus	MACROPODIDAE	DIPROTODONTIA		Edinburgh Zoo	M	Adult	1997	NA	NA	NA	NA	2	2	0	0	NA	NA	1	1	captive
NMS	Z.2013.39.1	Macropus fuliginosus	Macropus fuliginosus	Macropus	MACROPODIDAE	DIPROTODONTIA		South Lakes	M	Adult	2002	0	0	NA	NA	0	0	NA	NA	NA	NA	1	1	captive
NMS	Z.2013.88.2	Macropus fuliginosus	Macropus fuliginosus	Macropus	MACROPODIDAE	DIPROTODONTIA		South Lakes	M	Juvenile	1999	NA	NA	NA	NA	0	0	0	0	NA	NA	0	1	captive
NMS	Z.2013.88.1	Macropus fuliginosus	Macropus fuliginosus	Macropus	MACROPODIDAE	DIPROTODONTIA		South Lakes	M	Juvenile	2000	NA	NA	NA	NA	2	2	0	0	NA	NA	2	2	captive
NMS	Z.2013.88.3	Macropus fuliginosus	Macropus fuliginosus	Macropus	MACROPODIDAE	DIPROTODONTIA		South Lakes	M	Adult	2001	0	0	NA	NA	1	2	NA	NA	NA	NA	1	1	captive
NMS	Z.2002.202.5	Macropus fuliginosus	Macropus fuliginosus	Macropus	MACROPODIDAE	DIPROTODONTIA		South Lakes	F	Adult	2001	NA	NA	NA	NA	1	1	0	0	NA	NA	1	1	captive
NMS	Z.2002.202.2	Macropus fuliginosus	Macropus fuliginosus	Macropus	MACROPODIDAE	DIPROTODONTIA		South Lakes	F	Adult	2001	NA	NA	NA	NA	2	2	0	0	NA	NA	2	1	captive
NMS	Z.2002.202.1	Macropus fuliginosus	Macropus fuliginosus	Macropus	MACROPODIDAE	DIPROTODONTIA		South Lakes	M	Adult	2001	NA	NA	NA	NA	1	1	0	0	NA	NA	2	2	captive
NMS	Z.2013.113.1	Macropus rufus	Osphranter rufus	Osphranter	MACROPODIDAE	DIPROTODONTIA		Banham Zoo	F	Adult	2002	NA	NA	NA	NA	1	1	NA	NA	NA	NA	0	0	captive
NMS	Z.2013.113.2	Macropus rufus	Osphranter rufus	Osphranter	MACROPODIDAE	DIPROTODONTIA		Banham Zoo	F	Adult	2003	NA	NA	NA	NA	0	1	NA	NA	NA	NA	0	0	captive
NMS	Z.2013.127.2	Macropus rufus	Osphranter rufus	Osphranter	MACROPODIDAE	DIPROTODONTIA		Banham Zoo	F	subadult	2006	0	0	NA	NA	1	2	0	0	NA	NA	0	1	captive
NMS	Z.2013.127.1	Macropus rufus	Osphranter rufus	Osphranter	MACROPODIDAE	DIPROTODONTIA		Banham Zoo	M	Adult	2007	NA	NA	NA	NA	1	1	NA	NA	NA	NA	1	1	captive
NMS	Z.2013.79.2	Macropus rufus	Osphranter rufus	Osphranter	MACROPODIDAE	DIPROTODONTIA		South Lakes	F	Adult	2000	NA	NA	NA	NA	2	3	NA	NA	NA	NA	2	2	captive
NMS	Z.2013.39.3	Macropus rufus	Osphranter rufus	Osphranter	MACROPODIDAE	DIPROTODONTIA		South Lakes	M	subadult	2001	NA	NA	NA	NA	1	1	NA	NA	NA	NA	1	1	captive
NMS	Z.2013.99.3	Macropus rufus	Osphranter rufus	Osphranter	MACROPODIDAE	DIPROTODONTIA		South Lakes	M	Adult	2002	NA	NA	NA	NA	2	1	NA	NA	NA	NA	2	2	captive
NMS	Z.2013.118.2	Macropus rufus	Osphranter rufus	Osphranter	MACROPODIDAE	DIPROTODONTIA		South Lakes	M	Adult	2002	NA	NA	NA	NA	2	1	NA	NA	NA	NA	1	1	captive
NMS	Z.2002.202.10	Macropus rufus	Osphranter rufus	Osphranter	MACROPODIDAE	DIPROTODONTIA		South Lakes	F	Adult	2001	NA	NA	NA	NA	1	2	0	0	NA	NA	1	1	captive
NMS	Z.2002.202.7	Macropus rufus	Osphranter rufus	Osphranter	MACROPODIDAE	DIPROTODONTIA		South Lakes	F	Juvenile	2001	NA	NA	NA	NA	0	1	NA	NA	NA	NA	1	0	captive
NMS	Z.2018.27.2	Mandrillus sphinx	Mandrillus sphinx	Mandrillus	CERCOPITHECIDAE	PRIMATES		Chester Zoo	M	subadult	2013	NA	NA	NA	NA	2	2	NA	NA	NA	NA	1	1	captive
NMS	Z.2018.27.1	Mandrillus sphinx	Mandrillus sphinx	Mandrillus	CERCOPITHECIDAE	PRIMATES		Chester Zoo	F	Adult	2002	NA	NA	NA	NA	1	1	NA	NA	NA	NA	1	1	captive
NMS	Z.2017.80.1	Mandrillus sphinx	Mandrillus sphinx	Mandrillus	CERCOPITHECIDAE	PRIMATES		Colchester Zoo	M	Adult	2007	0	0	0	0	0	0	0	0	0	0	0	0	captive
NMS	Z.2012.77.1	Mandrillus sphinx	Mandrillus sphinx	Mandrillus	CERCOPITHECIDAE	PRIMATES		Colchester Zoo	M	Adult	2001	NA	NA	NA	NA	0	0	0	0	0	0	0	0	captive
NMS	Z.2004.222.1	Mandrillus sphinx	Mandrillus sphinx	Mandrillus	CERCOPITHECIDAE	PRIMATES		Colchester Zoo	M	Adult	2001	0	0	0	0	1	1	0	0	0	0	0	0	captive
NMS	Z.2012.77.2	Mandrillus sphinx	Mandrillus sphinx	Mandrillus	CERCOPITHECIDAE	PRIMATES		Colchester Zoo	M	Adult	2007	0	0	0	0	1	1	0	0	NA	NA	1	1	captive
NMS	Z.2012.78	Mandrillus sphinx	Mandrillus sphinx	Mandrillus	CERCOPITHECIDAE	PRIMATES		Southport Zoo	M	Adult	1996	0	0	0	0	0	0	0	0	0	0	0	0	captive
NMS	Z.1995.192	Mandrillus sphinx	Mandrillus sphinx	Mandrillus	CERCOPITHECIDAE	PRIMATES		Penscynor Wildlife Park	M	Adult	1993	NA	NA	0	0	0	1	0	0	0	0	0	0	captive
NMS		Meles meles	Meles meles	Meles	MUSTELIDAE	CARNIVORA	United Kingdom	Berwick				0	0	0	0	1	2	0	0	2	0	2	1	wild
NMS	TP11	Meles meles	Meles meles	Meles	MUSTELIDAE	CARNIVORA			F			0	0	0	0	0	2	0	0	0	0	0	1	wild
NMS	Z.1946.23	Meles meles	Meles meles	Meles	MUSTELIDAE	CARNIVORA	United Kingdom	West Linton, Scotland	F			NA	NA	0	0	0	0	NA	NA	0	0	0	0	wild
NMS	TP12	Meles meles	Meles meles	Meles	MUSTELIDAE	CARNIVORA			F			0	0	0	0	0	1	0	0	0	0	0	1	wild
NMS	AL11	Meles meles	Meles meles	Meles	MUSTELIDAE	CARNIVORA			M			0	0	0	0	0	2	0	0	NA	NA	0	2	wild
NMS	Z.1931.120.22	Meles meles	Meles meles	Meles	MUSTELIDAE	CARNIVORA						0	0	0	0	1	1	0	0	0	0	0	1	wild
NMS	Z.2003.33.4	Muntiacus reevesi	Muntiacus reevesi	Muntiacus	CERVIDAE	CETARTIODACTYLA	United Kingdom	Thetford Forest, England	F	Adult	2000	NA	NA	0	0	0	0	0	0	NA	NA	0	0	wild
NMS	SNH No.2	Meles meles	Meles meles	Meles	MUSTELIDAE	CARNIVORA						NA	NA	NA	NA	0	0	NA	NA	0	0	0	0	wild
NMS	Z.2003.33.3	Muntiacus reevesi	Muntiacus reevesi	Muntiacus	CERVIDAE	CETARTIODACTYLA	United Kingdom	Woodend, Hertfordshire	M	Adult	1994	NA	NA	0	0	2	2	1	2	NA	NA	2	2	wild
NMS	Z.2020.41.277	Muntiacus reevesi	Muntiacus reevesi	Muntiacus	CERVIDAE	CETARTIODACTYLA	United Kingdom	Epping Forest	F	Juvenile	1973	NA	NA	NA	NA	1	2	NA	NA	NA	NA	2	2	wild
NMS	Z.2002.167	Muntiacus reevesi	Muntiacus reevesi	Muntiacus	CERVIDAE	CETARTIODACTYLA	United Kingdom	Thetford Chase, England	F		2000	NA	NA	NA	NA	1	2	NA	NA	NA	NA	2	2	wild
NMS	Z.2020.41.276	Muntiacus reevesi	Muntiacus reevesi	Muntiacus	CERVIDAE	CETARTIODACTYLA	United Kingdom	Welwyn, Herefordshire	F	Juvenile	1969	NA	NA	0	0	2	2	0	0	NA	NA	1	2	wild
NMS	Z.2011.128.1	Muntiacus reevesi	Muntiacus reevesi	Muntiacus	CERVIDAE	CETARTIODACTYLA		Blackpool Zoo	F	Adult	2007	NA	NA	NA	NA	3	3	NA	NA	NA	NA	3	3	captive
NMS	Z.2017.74	Muntiacus reevesi	Muntiacus reevesi	Muntiacus	CERVIDAE	CETARTIODACTYLA		Twycross Zoo	F	Adult	2016	NA	NA	NA	NA	3	3	NA	NA	NA	NA	3	3	captive
NMS	Z.2020.41.275	Muntiacus reevesi	Muntiacus reevesi	Muntiacus	CERVIDAE	CETARTIODACTYLA		Richmond Park, London	M	juvenile	1975	NA	NA	0	0	0	0	NA	NA	NA	NA	0	0	captive
NMS	Z.1956.36.56	Orcinus orca	Orcinus orca	Orcinus	DELPHINIDAE	CETARTIODACTYLA	Canada	Newfoundland	M	Adult	1877	0	0	NA	NA	NA	NA	0	0	NA	NA	NA	NA	wild
NMS	Z.2001.7	Orcinus orca	Orcinus orca	Orcinus	DELPHINIDAE	CETARTIODACTYLA	United Kingdom	Caithness, Scotland	F	Adult	1994	1	1	NA	NA	NA	NA	1	1	NA	NA	NA	NA	wild
NMS	Z.2020.41.270	Muntiacus reevesi	Muntiacus reevesi	Muntiacus	CERVIDAE	CETARTIODACTYLA			F	Adult	1972	NA	NA	0	0	3	3	0	0	NA	NA	3	3	captive
NMS	Z.1924.30	Mustela nivalis	Mustela nivalis	Mustela	MUSTELIDAE	CARNIVORA	United Kingdom	Castle Douglas, Scotland	M			0	0	0	0	0	0	0	0	0	0	0	0	wild
NMS	Z.2010.46.10	Mustela nivalis	Mustela nivalis	Mustela	MUSTELIDAE	CARNIVORA	France	Attalens			1975	0	0	0	0	0	0	0	0	0	0	0	0	wild
NMS	Z.1938.15	Mustela nivalis	Mustela nivalis	Mustela	MUSTELIDAE	CARNIVORA	United Kingdom	Glencorse, Penicuik, Scotland				0	0	0	0	0	0	0	0	0	0	0	0	wild
NMS	Z.1928.80.3	Mustela nivalis	Mustela nivalis	Mustela	MUSTELIDAE	CARNIVORA	United Kingdom	Shrewsbury, England				0	0	0	0	0	0	0	0	0	0	0	0	wild
NMS	PH128.05	Myocaster coypus	Myocastor coypus	Myocastor	MYOCASTORIDAE	RODENTIA		Chester Zoo	M	Adult		NA	NA	NA	NA	0	0	NA	NA	NA	NA	0	0	captive
NMS	PH19.97	Myocaster coypus	Myocastor coypus	Myocastor	MYOCASTORIDAE	RODENTIA			M	Adult	1992	NA	NA	NA	NA	2	2	0	0	NA	NA	1	2	captive
NMS	Z.2013.204	Nasua narica	Nasua narica	Nasua	PROCYONIDAE	CARNIVORA		Colchester Zoo	F	Adult	2008	NA	NA	1	2	1	3	0	0	1	1	3	3	captive
NMS	Z.1933.39	Nasua nasua	Nasua nasua	Nasua	PROCYONIDAE	CARNIVORA			F		1933	0	0	0	0	0	2	0	0	0	0	1	2	captive
NMS	Z.2015.163.2	Nasua nasua	Nasua nasua	Nasua	PROCYONIDAE	CARNIVORA		Port Lympne Wild Animal Park	M	Adult	2008	0	0	0	0	0	1	NA	NA	0	0	0	1	captive
NMS	Z.2001.8	Neofelis nebulosa	Neofelis nebulosa	Neofelis	FELIDAE	CARNIVORA		Belfast Zoo	F	Adult	2000	0	0	0	0	1	1	0	0	0	0	0	0	captive
NMS	Z.1996.140.2	Neofelis nebulosa	Neofelis nebulosa	Neofelis	FELIDAE	CARNIVORA		Glasgow Zoo	M	Adult	1985	0	0	0	0	1	2	0	0	1	1	1	1	captive
NMS	Z.1995.68	Neofelis nebulosa	Neofelis nebulosa	Neofelis	FELIDAE	CARNIVORA		Howletts Wild Animal Park	F	Adult	1992	0	0	1	1	1	1	0	0	1	0	1	0	captive
NMS	Z.2014.65	Neofelis nebulosa	Neofelis nebulosa	Neofelis	FELIDAE	CARNIVORA		Howletts Wild Animal Park	M	Adult	2009	0	0	0	0	0	0	NA	NA	0	0	0	0	captive
NMS	Z.2013.184	Neofelis nebulosa	Neofelis nebulosa	Neofelis	FELIDAE	CARNIVORA		Paradise Wildlife Park	M	Adult	2010	0	0	0	1	1	1	NA	NA	0	0	0	0	captive
NMS	Z.2011.69.2	Neofelis nebulosa	Neofelis nebulosa	Neofelis	FELIDAE	CARNIVORA		Thrigby Hall Wildlife Gardens	F	Adult	2007	0	0	NA	NA	1	2	0	0	0	0	0	0	captive
NMS	Z.2015.134.3	Neofelis nebulosa	Neofelis nebulosa	Neofelis	FELIDAE	CARNIVORA		Thrigby Hall Wildlife Gardens	M	Adult	2014	0	0	0	0	0	0	0	0	0	0	0	0	captive
NMS	Z.2003.135.2	Neofelis nebulosa	Neofelis nebulosa	Neofelis	FELIDAE	CARNIVORA		Belfast Zoo	F	Adult	2002	0	0	NA	NA	1	2	NA	NA	0	0	1	0	captive
NMS	Z.2002.117	Neofelis nebulosa	Neofelis nebulosa	Neofelis	FELIDAE	CARNIVORA		Thrigby Hall Wildlife Gardens	M	Adult	1991	0	0	1	1	0	1	0	0	1	0	0	0	captive
NMS	Z.1907.12	Okapia johnstoni	Okapia johnstoni	Okapia	GIRAFFIDAE	CETARTIODACTYLA	Democratic Republic of the Congo		M			NA	NA	NA	NA	3	2	NA	NA	NA	NA	3	2	wild
NMS	Z.2009.75	Okapia johnstoni	Okapia johnstoni	Okapia	GIRAFFIDAE	CETARTIODACTYLA		Bristol Zoo	F	Adult	2006	NA	NA	NA	NA	2	2	NA	NA	NA	NA	2	2	captive
NMS	Z.2004.214	Okapia johnstoni	Okapia johnstoni	Okapia	GIRAFFIDAE	CETARTIODACTYLA		Bristol Zoo	M	Adult	2004	NA	NA	NA	NA	2	2	NA	NA	NA	NA	2	3	captive
NMS	Z.2012.12	Okapia johnstoni	Okapia johnstoni	Okapia	GIRAFFIDAE	CETARTIODACTYLA		Antwerp Zoo	F	Adult	2005	NA	NA	NA	NA	2	2	NA	NA	NA	NA	2	2	captive
NMS	Z.1997.4	Okapia johnstoni	Okapia johnstoni	Okapia	GIRAFFIDAE	CETARTIODACTYLA		Bristol Zoo	M	Adult	1997	NA	NA	NA	NA	3	2	NA	NA	NA	NA	2	2	captive
NMS	Z.1876.11	Orcinus orca	Orcinus orca	Orcinus	DELPHINIDAE	CETARTIODACTYLA	United Kingdom	Granton, Scotland	F	Adult	1876	1	1	NA	NA	NA	NA	1	1	NA	NA	NA	NA	wild
NMS	Z.2015.142.78	Orcinus orca	Orcinus orca	Orcinus	DELPHINIDAE	CETARTIODACTYLA	United Kingdom	North Uist, Scotland	M	subadult	2014	2	2	NA	NA	NA	NA	2	2	NA	NA	NA	NA	wild
NMS	Z.1990.84.2	Orcinus orca	Orcinus orca	Orcinus	DELPHINIDAE	CETARTIODACTYLA				Adult		0	0	NA	NA	NA	NA	1	1	NA	NA	NA	NA	wild
NMS	Z.2003.160.3817	Ovis aries	Ovis aries	Ovis	BOVIDAE	CETARTIODACTYLA	United Kingdom	St Kilda	F	Adult	2012	NA	NA	NA	NA	2	2	NA	NA	NA	NA	3	3	wild
NMS	Z.2003.160.3813	Ovis aries	Ovis aries	Ovis	BOVIDAE	CETARTIODACTYLA	United Kingdom	St Kilda	F	Adult	2012	NA	NA	NA	NA	2	2	0	0	0	0	3	2	wild
NMS	Z.1921.21	Orcinus orca	Orcinus orca	Orcinus	DELPHINIDAE	CETARTIODACTYLA	United Kingdom	Olna Station, Shetland		Subadult	1920	1	1	NA	NA	NA	NA	1	1	NA	NA	NA	NA	wild
NMS	Z.2012.74	Orycteropus afer	Orycteropus afer	Orycteropus	ORYCTEROPODIDAE	TUBULIDENTATA		Blackpool Zoo	M	Adult	2012	NA	NA	NA	NA	1	1	NA	NA	NA	NA	1	1	captive
NMS	London Zoo 1967	Orycteropus afer	Orycteropus afer	Orycteropus	ORYCTEROPODIDAE	TUBULIDENTATA		Africa then London Zoo			1967	NA	NA	NA	NA	0	0	NA	NA	NA	NA	0	0	wild
NMS	Z.2011.140.2	Orycteropus afer	Orycteropus afer	Orycteropus	ORYCTEROPODIDAE	TUBULIDENTATA		Banham Zoo	F	Adult	2005	NA	NA	NA	NA	1	1	NA	NA	NA	NA	1	1	captive
NMS	Z.1967.74	Orycteropus afer	Orycteropus afer	Orycteropus	ORYCTEROPODIDAE	TUBULIDENTATA		Africa then Edinburgh Zoo			1960	NA	NA	NA	NA	0	0	NA	NA	NA	NA	0	0	wild
NMS	Z.1995.122.235	Oryctolagus cuniculus	Oryctolagus cuniculus	Oryctolagus	LEPORIDAE	LAGOMORPHA	United Kingdom	Greenside, Scottish Borders	F		1989	0	0	NA	NA	2	0	NA	NA	NA	NA	NA	NA	wild
NMS	Z.1995.122.238	Oryctolagus cuniculus	Oryctolagus cuniculus	Oryctolagus	LEPORIDAE	LAGOMORPHA	United Kingdom	Greenside, Scottish Borders	F		1989	0	0	NA	NA	2	0	NA	NA	NA	NA	NA	NA	wild
NMS	Z.1995.122.222	Oryctolagus cuniculus	Oryctolagus cuniculus	Oryctolagus	LEPORIDAE	LAGOMORPHA	United Kingdom	Greenside, Scottish Borders	M		1989	0	0	NA	NA	2	0	NA	NA	NA	NA	NA	NA	wild
NMS	Z.1995.122.227	Oryctolagus cuniculus	Oryctolagus cuniculus	Oryctolagus	LEPORIDAE	LAGOMORPHA	United Kingdom	Greenside, Scottish Borders	M		1989	0	0	NA	NA	2	0	NA	NA	NA	NA	NA	NA	wild
NMS	Z.1995.122.214	Oryctolagus cuniculus	Oryctolagus cuniculus	Oryctolagus	LEPORIDAE	LAGOMORPHA	United Kingdom	Greenside, Scottish Borders	M		1989	0	0	NA	NA	2	0	NA	NA	NA	NA	NA	NA	wild
NMS	Z.1989.67.2	Oryctolagus cuniculus	Oryctolagus cuniculus	Oryctolagus	LEPORIDAE	LAGOMORPHA	United Kingdom	Linn of Dee, Braemar	F		1989	0	0	NA	NA	3	0	0	0	NA	NA	3	3	wild
NMS	Z.2003.160.2186	Ovis aries	Ovis aries	Ovis	BOVIDAE	CETARTIODACTYLA	United Kingdom	St Kilda	F	Adult	1992	NA	NA	NA	NA	2	2	NA	NA	NA	NA	2	2	wild
NMS	Z.2003.160.350	Ovis aries	Ovis aries	Ovis	BOVIDAE	CETARTIODACTYLA	United Kingdom	St Kilda	F	Adult	2002	NA	NA	NA	NA	2	1	NA	NA	NA	NA	3	2	wild
NMS	Z.2003.160.12	Ovis aries	Ovis aries	Ovis	BOVIDAE	CETARTIODACTYLA	United Kingdom	St Kilda	M	Subadult	2002	NA	NA	NA	NA	2	2	NA	NA	NA	NA	3	2	wild
NMS	Z.2003.160.3809	Ovis aries	Ovis aries	Ovis	BOVIDAE	CETARTIODACTYLA	United Kingdom	St Kilda	F	Subadult	2012	NA	NA	NA	NA	2	2	NA	NA	NA	NA	3	2	wild
NMS	Z.2003.160.3812	Ovis aries	Ovis aries	Ovis	BOVIDAE	CETARTIODACTYLA	United Kingdom	St Kilda	F	Subadult	2012	NA	NA	NA	NA	2	2	NA	NA	NA	NA	3	2	wild
NMS	Z.2003.160.3818	Ovis aries	Ovis aries	Ovis	BOVIDAE	CETARTIODACTYLA	United Kingdom	St Kilda				NA	NA	NA	NA	2	2	NA	NA	NA	NA	3	2	wild
RBINS	60Y	Phalanger orientalis	Phalanger orientalis	Phalanger	PHALANGERIDAE	DIPROTODONTIA	Indonesia	Ile Manipa (Moluques)	F	juvenile	1880	0	0	0	0	0	0	0	0	0	0	0	0	wild
NMS	Z.2003.160.174	Ovis aries	Ovis aries	Ovis	BOVIDAE	CETARTIODACTYLA	United Kingdom	St Kilda	F	Subadult	2002	NA	NA	NA	NA	2	2	NA	NA	NA	NA	3	2	wild
NMS	Z.2003.160.177	Ovis aries	Ovis aries	Ovis	BOVIDAE	CETARTIODACTYLA	United Kingdom	St Kilda	M	Subadult	2002	NA	NA	NA	NA	2	2	NA	NA	NA	NA	3	2	wild
NMS	Z.2003.160.692	Ovis aries	Ovis aries	Ovis	BOVIDAE	CETARTIODACTYLA	United Kingdom	St Kilda	M	Subadult	1997	NA	NA	NA	NA	3	2	NA	NA	NA	NA	2	2	wild
RBINS	60B	Phalanger orientalis	Phalanger orientalis	Phalanger	PHALANGERIDAE	DIPROTODONTIA	Indonesia	Ile Manipa (Moluques)	F	juvenile	1880	0	0	0	0	0	0	0	0	0	0	0	0	wild
NMS	Z.2003.160.801	Ovis aries	Ovis aries	Ovis	BOVIDAE	CETARTIODACTYLA	United Kingdom	St Kilda	F	Subadult	1999	NA	NA	NA	NA	2	1	NA	NA	NA	NA	3	2	wild
NMS	Z.2014.52.72	Ovis aries	Ovis aries	Ovis	BOVIDAE	CETARTIODACTYLA		Dick Vet	F			NA	NA	NA	NA	2	1	NA	NA	0	0	2	1	Captive
NMS	Z.1946.3	Pan troglodytes	Pan troglodytes	Pan	HOMINIDAE	PRIMATES		Central Africa				0	0	0	0	1	1	0	1	0	1	1	1	wild
NMS	Z.1933.68	Pan troglodytes	Pan troglodytes	Pan	HOMINIDAE	PRIMATES	Sierra Leone		M		1933	0	0	0	0	3	3	NA	NA	NA	NA	NA	NA	wild
NMS	Z.1881.23.2	Pan troglodytes	Pan troglodytes	Pan	HOMINIDAE	PRIMATES		West Africa				2	0	1	2	2	2	2	2	2	2	3	2	wild
NMS	Z.2016.122.2	Pan troglodytes	Pan troglodytes	Pan	HOMINIDAE	PRIMATES		Twycross Zoo	F	Adult	2011	0	1	0	1	2	2	1	1	0	1	1	1	captive
NMS	Z.2019.92.2	Pan troglodytes	Pan troglodytes	Pan	HOMINIDAE	PRIMATES		Twycross Zoo	M	Adult	2015	1	1	2	2	3	3	2	3	1	2	3	3	captive
NMS	Z.2018.129.2	Pan troglodytes	Pan troglodytes	Pan	HOMINIDAE	PRIMATES		Twycross Zoo	M	Adult	2017	0	1	0	1	0	2	0	2	0	1	1	1	captive
NMS	Z.2004.96.1	Pan troglodytes verus	Pan troglodytes verus	Pan	HOMINIDAE	PRIMATES		Edinburgh Zoo	F	Adult	1992	2	2	2	2	2	2	0	3	0	1	1	1	captive
NMS	Z.2012.57.2	Pan troglodytes verus	Pan troglodytes verus	Pan	HOMINIDAE	PRIMATES		Edinburgh Zoo	M	Adult	2010	1	1	1	1	1	1	NA	NA	1	1	1	1	captive
NMS	Z.1924.128.2	Panthera leo	Panthera leo	Panthera	FELIDAE	CARNIVORA	South Africa	Sabi Game Reserve	F		1924	0	1	0	0	0	0	2	1	0	1	0	0	wild
NMS	Z.1935.10.1	Panthera leo	Panthera leo	Panthera	FELIDAE	CARNIVORA		East Africa				0	0	0	0	0	2	0	0	0	0	0	0	wild
NMS	Z.2013.133	Panthera leo	Panthera leo	Panthera	FELIDAE	CARNIVORA		Colchester Zoo	F	Adult	2009	0	0	0	0	0	0	0	0	0	0	1	0	captive
NMS	Z.1999.222	Panthera leo	Panthera leo	Panthera	FELIDAE	CARNIVORA		Edinburgh Zoo	M	Adult	1998	0	0	0	1	0	1	0	0	0	1	0	0	captive
NMS	Z.2003.96	Panthera leo	Panthera leo	Panthera	FELIDAE	CARNIVORA		Edinburgh Zoo	F	Adult	2002	0	1	2	2	1	2	NA	NA	1	1	2	2	captive
NMS	Z.2000.152.2	Panthera leo	Panthera leo	Panthera	FELIDAE	CARNIVORA		Edinburgh Zoo	F	Adult	1996	0	0	0	0	0	0	0	0	0	0	0	0	captive
NMS	Z.2009.83	Panthera leo	Panthera leo	Panthera	FELIDAE	CARNIVORA		Knowsley Safari	F	Adult	2009	0	0	0	0	0	1	0	0	0	0	1	0	captive
NMS	Z.2003.141	Panthera leo	Panthera leo	Panthera	FELIDAE	CARNIVORA		Woburn Safari Park	M	Adult	2002	0	0	1	0	0	1	NA	NA	0	0	0	0	captive
NMS	Z.2000.152.1	Panthera leo	Panthera leo	Panthera	FELIDAE	CARNIVORA		Edinburgh Zoo	F	Adult	1993	0	1	0	1	0	0	1	0	0	1	0	0	captive
NMS	Z.2010.114	Panthera tigris altaica	Panthera tigris	Panthera	FELIDAE	CARNIVORA		Antwerp Zoo	F	Adult	2005	0	0	0	1	0	2	NA	NA	0	1	1	2	captive
NMS	Z.2003.75	Panthera tigris altaica	Panthera tigris	Panthera	FELIDAE	CARNIVORA		Banham Zoo	F	Adult	2003	0	0	0	0	0	0	0	0	0	0	0	0	captive
NMS	Z.2010.115	Panthera tigris altaica	Panthera tigris	Panthera	FELIDAE	CARNIVORA		Chester Zoo	M	Adult	2006	0	0	NA	NA	0	0	NA	NA	0	0	0	0	captive
NMS	Z.2012.42	Panthera tigris altaica	Panthera tigris	Panthera	FELIDAE	CARNIVORA		Highland Wildlife Park	F	Adult	2012	0	0	0	0	0	0	0	0	0	0	0	0	captive
NMS	Z.2011.16	Panthera tigris altaica	Panthera tigris	Panthera	FELIDAE	CARNIVORA		Highland Wildlife Park	M	Adult	2010	0	0	0	0	0	0	0	0	0	0	0	0	captive
NMS	Z.2005.114.2	Panthera tigris altaica	Panthera tigris	Panthera	FELIDAE	CARNIVORA		Isle of Wight Zoo	F	Adult	2005	NA	NA	NA	NA	0	0	NA	NA	0	0	0	0	captive
NMS	Z.2012.100	Panthera tigris altaica	Panthera tigris	Panthera	FELIDAE	CARNIVORA		Marwell Zoo	F	Adult	2012	0	0	0	0	1	2	NA	NA	0	0	1	1	captive
NMS	Z.2002.224	Panthera tigris altaica	Panthera tigris	Panthera	FELIDAE	CARNIVORA		Marwell Zoo	M	Adult	2002	0	0	0	0	0	0	NA	NA	0	0	0	1	captive
NMS	Z.2013.179	Panthera tigris altaica	Panthera tigris	Panthera	FELIDAE	CARNIVORA		South Lakes	F	Adult	2013	0	0	0	0	0	1	0	0	0	0	0	0	captive
NMS	Z.2002.65	Panthera tigris altaica	Panthera tigris	Panthera	FELIDAE	CARNIVORA		Rhenen Zoo	M	Adult	2001	NA	NA	NA	NA	0	0	NA	NA	0	0	0	0	captive
NMS	Z.2017.126	Papio hamadryas	Papio hamadryas	Papio	CERCOPITHECIDAE	PRIMATES		Paignton Zoo	M	Adult	2010	NA	NA	NA	NA	2	2	NA	NA	0	0	2	2	captive
NMS	Z.2005.91.2	Papio hamadryas	Papio hamadryas	Papio	CERCOPITHECIDAE	PRIMATES		Paignton Zoo	M	Subadult	2004	NA	NA	0	0	0	1	NA	NA	0	0	0	0	captive
NMS	Z.2000.158.3	Papio hamadryas	Papio hamadryas	Papio	CERCOPITHECIDAE	PRIMATES		Paignton Zoo	F	Adult	2000	0	2	NA	NA	1	2	1	1	0	1	1	2	captive
NMS	Z.2005.91.1	Papio hamadryas	Papio hamadryas	Papio	CERCOPITHECIDAE	PRIMATES		Paignton Zoo	F	Adult	2004	NA	NA	NA	NA	1	1	NA	NA	0	0	0	0	captive
NMS	Z.2018.60.3	Papio hamadryas	Papio hamadryas	Papio	CERCOPITHECIDAE	PRIMATES		Paignton Zoo	M	Adult	2010	NA	NA	NA	NA	2	2	NA	NA	NA	NA	2	2	captive
NMS	Z.2018.60.1	Papio hamadryas	Papio hamadryas	Papio	CERCOPITHECIDAE	PRIMATES		Paignton Zoo	M	Adult	1999	NA	NA	0	0	1	1	NA	NA	0	0	1	1	captive
NMS	Z.2000.158.1	Papio hamadryas	Papio hamadryas	Papio	CERCOPITHECIDAE	PRIMATES		Paignton Zoo	M	Adult	1999	NA	NA	0	0	0	2	1	1	0	1	1	1	captive
NMS	Z.2002.212.3	Papio hamadryas	Papio hamadryas	Papio	CERCOPITHECIDAE	PRIMATES		Safari Beekse Bergen	M	Adult	2000	NA	NA	0	0	0	0	NA	NA	0	0	0	0	captive
NMS	Z.2002.212.4	Papio hamadryas	Papio hamadryas	Papio	CERCOPITHECIDAE	PRIMATES		Safari Beekse Bergen	M	Adult	2000	NA	NA	NA	NA	0	0	NA	NA	NA	NA	0	0	captive
NMS	Z.2000.129.34	Phacochoerus africanus	Phacochoerus africanus	Phacochoerus	SUIDAE	CETARTIODACTYLA	Gambia	Abuko Nature Reserve			1990s	NA	NA	NA	NA	0	0	0	1	0	0	1	1	wild
NMS	Z.2000.129.64	Phacochoerus africanus	Phacochoerus africanus	Phacochoerus	SUIDAE	CETARTIODACTYLA	Gambia	Abuko Nature Reserve			1990s	NA	NA	NA	NA	NA	NA	0	0	0	0	0	0	wild
NMS	Z.2000.129.17	Phacochoerus africanus	Phacochoerus africanus	Phacochoerus	SUIDAE	CETARTIODACTYLA	Gambia	Abuko Nature Reserve			1990s	NA	NA	NA	NA	0	0	NA	NA	1	0	0	0	wild
NMS	Z.2000.129.63	Phacochoerus africanus	Phacochoerus africanus	Phacochoerus	SUIDAE	CETARTIODACTYLA	Gambia	Abuko Nature Reserve			1990s	NA	NA	NA	NA	0	0	NA	NA	NA	NA	NA	NA	wild
NMS	Z.2000.129.38	Phacochoerus africanus	Phacochoerus africanus	Phacochoerus	SUIDAE	CETARTIODACTYLA	Gambia	Abuko Nature Reserve			1990s	NA	NA	NA	NA	NA	NA	NA	NA	NA	NA	0	0	wild
NMS	Z.2000.129.54	Phacochoerus africanus	Phacochoerus africanus	Phacochoerus	SUIDAE	CETARTIODACTYLA	Gambia	Abuko Nature Reserve			1990s	NA	NA	NA	NA	NA	NA	NA	NA	NA	NA	0	0	wild
NMS	Z.2000.129.57	Phacochoerus africanus	Phacochoerus africanus	Phacochoerus	SUIDAE	CETARTIODACTYLA	Gambia	Abuko Nature Reserve			1990s	NA	NA	NA	NA	NA	NA	2	2	1	1	0	0	wild
NMS	Z.2000.129.56	Phacochoerus africanus	Phacochoerus africanus	Phacochoerus	SUIDAE	CETARTIODACTYLA	Gambia	Abuko Nature Reserve			1990s	NA	NA	NA	NA	NA	NA	1	1	1	1	0	0	wild
NMS	Z.2000.129.30	Phacochoerus africanus	Phacochoerus africanus	Phacochoerus	SUIDAE	CETARTIODACTYLA	Gambia	Abuko Nature Reserve			1990s	1	1	NA	NA	0	0	NA	NA	NA	NA	NA	NA	wild
NMS	Z.2000.129.46	Phacochoerus africanus	Phacochoerus africanus	Phacochoerus	SUIDAE	CETARTIODACTYLA	Gambia	Abuko Nature Reserve			1990s	NA	NA	NA	NA	NA	NA	NA	NA	NA	NA	0	0	wild
NMS	Z.2000.129.22	Phacochoerus africanus	Phacochoerus africanus	Phacochoerus	SUIDAE	CETARTIODACTYLA	Gambia	Abuko Nature Reserve			1990s	NA	NA	NA	NA	NA	NA	NA	NA	NA	NA	1	1	wild
NMS	Z.2000.129.37	Phacochoerus africanus	Phacochoerus africanus	Phacochoerus	SUIDAE	CETARTIODACTYLA	Gambia	Abuko Nature Reserve			1990s	NA	NA	NA	NA	0	0	NA	NA	NA	NA	NA	NA	wild
NMS	Z.2000.129.53	Phacochoerus africanus	Phacochoerus africanus	Phacochoerus	SUIDAE	CETARTIODACTYLA	Gambia	Abuko Nature Reserve			1990s	NA	NA	NA	NA	0	0	NA	NA	NA	NA	NA	NA	wild
NMS	Z.2000.129.58	Phacochoerus africanus	Phacochoerus africanus	Phacochoerus	SUIDAE	CETARTIODACTYLA	Gambia	Abuko Nature Reserve			1990s	NA	NA	NA	NA	0	0	NA	NA	NA	NA	NA	NA	wild
NMS	Z.2000.129.55	Phacochoerus africanus	Phacochoerus africanus	Phacochoerus	SUIDAE	CETARTIODACTYLA	Gambia	Abuko Nature Reserve			1990s	NA	NA	NA	NA	0	0	NA	NA	NA	NA	NA	NA	wild
NMS	Z.2000.129.29	Phacochoerus africanus	Phacochoerus africanus	Phacochoerus	SUIDAE	CETARTIODACTYLA	Gambia	Abuko Nature Reserve			1990s	NA	NA	NA	NA	0	0	NA	NA	NA	NA	NA	NA	wild
NMS	Z.2000.129.45	Phacochoerus africanus	Phacochoerus africanus	Phacochoerus	SUIDAE	CETARTIODACTYLA	Gambia	Abuko Nature Reserve			1990s	NA	NA	NA	NA	0	0	NA	NA	NA	NA	NA	NA	wild
NMS	Z.2000.129.21	Phacochoerus africanus	Phacochoerus africanus	Phacochoerus	SUIDAE	CETARTIODACTYLA	Gambia	Abuko Nature Reserve			1990s	NA	NA	NA	NA	0	0	NA	NA	NA	NA	NA	NA	wild
NMS	Z.2010.20.4	Phascolarctos cinereus	Phascolarctos cinereus	Phascolarctos	PHASCOLARCTIDAE	DIPROTODONTIA	Australia		M	Juvenile		0	1	1	1	3	3	1	1	NA	NA	3	3	wild
NMS	Z.1955.43.2	Phoca vitulina	Phoca vitulina	Phoca	PHOCIDAE	CARNIVORA			M	Adult	1955	1	1	0	0	1	1	0	0	0	0	1	1	wild
NMS	Z.1996.113.328	Phoca vitulina	Phoca vitulina	Phoca	PHOCIDAE	CARNIVORA	United Kingdom	Mull	F	Juvenile	1969	2	2	0	0	2	0	2	2	2	2	2	2	wild
NMS	Z.1992.166.21	Phoca vitulina	Phoca vitulina	Phoca	PHOCIDAE	CARNIVORA	United Kingdom	Norfolk	F	Adult	1991	0	0	0	0	1	1	NA	NA	NA	NA	1	0	wild
NMS	Z.1992.166.22	Phoca vitulina	Phoca vitulina	Phoca	PHOCIDAE	CARNIVORA	United Kingdom	Avon	M	Adult	1991	0	0	0	0	0	0	NA	NA	0	0	1	1	wild
NMS	Z.1951.58	Phoca vitulina	Phoca vitulina	Phoca	PHOCIDAE	CARNIVORA	United Kingdom	Burntisland		juvenile	1951	0	0	0	0	0	0	0	0	0	0	0	0	wild
NMS	Z.1993.35.11	Phoca vitulina	Phoca vitulina	Phoca	PHOCIDAE	CARNIVORA	United Kingdom	Buchan	M	juvenile	1992	0	0	0	0	0	0	0	0	0	0	0	0	wild
NMS	Z.1995.42.8	Phoca vitulina	Phoca vitulina	Phoca	PHOCIDAE	CARNIVORA	United Kingdom	Moray	M	subadult	1994	1	1	0	1	1	1	NA	NA	1	0	1	1	wild
NMS	Z.1993.35.1	Phoca vitulina	Phoca vitulina	Phoca	PHOCIDAE	CARNIVORA	United Kingdom	Caithness	F	Juvenile	1992	0	0	0	0	0	0	0	0	0	0	0	0	wild
NMS	Z.1996.113.383	Phoca vitulina	Phoca vitulina	Phoca	PHOCIDAE	CARNIVORA	United Kingdom	Ross of Mull	F	Juvenile	1971	1	0	1	1	0	0	NA	NA	NA	NA	2	1	wild
NMS	Z.1997.117.5	Phoca vitulina	Phoca vitulina	Phoca	PHOCIDAE	CARNIVORA	United Kingdom	Nairn	F	juvenile	1996	NA	NA	0	0	NA	NA	NA	NA	0	0	0	0	wild
NMS	Z.2002.112.66	Phyllostomus hastatus	Phyllostomus hastatus	Phyllostomus	PHYLLOSTOMIDAE	CHIROPTERA	Trinidad	Tamana cave			1969	NA	NA	0	0	0	0	NA	NA	NA	NA	0	0	wild
NMS	Z.2002.112.65	Phyllostomus hastatus	Phyllostomus hastatus	Phyllostomus	PHYLLOSTOMIDAE	CHIROPTERA	Trinidad	Trinidad			1969	0	0	0	0	0	0	0	0	0	0	0	0	wild
NMS	Z.1948.89.6	Piliocolobus preussi	Piliocolobus preussi	Piliocolobus	CERCOPITHECIDAE	PRIMATES	Cameroon	N'Dokofass district, N.E. of Yabassi	F		1939	2	2	2	2	3	2	2	2	2	2	2	2	wild
NMS	Z.1948.89.5	Piliocolobus preussi	Piliocolobus preussi	Piliocolobus	CERCOPITHECIDAE	PRIMATES	Cameroon		F		1939	2	2	2	1	2	2	1	1	1	1	2	2	wild
NMS	Z.1948.89.4	Piliocolobus preussi	Piliocolobus preussi	Piliocolobus	CERCOPITHECIDAE	PRIMATES	Cameroon	N'Dokofass district, N.E. of Yabassi	F		1939	2	2	2	2	2	2	NA	NA	2	2	3	2	wild
NMS	Z.1948.89.3	Piliocolobus preussi	Piliocolobus preussi	Piliocolobus	CERCOPITHECIDAE	PRIMATES	Cameroon	Yabassi district	M		1939	3	2	2	2	3	2	2	2	2	2	3	3	wild
NMS	Z.1948.89.2	Piliocolobus preussi	Piliocolobus preussi	Piliocolobus	CERCOPITHECIDAE	PRIMATES	Cameroon	Yabassi district	M		1939	2	2	1	1	3	3	2	2	1	1	3	3	wild
NMS	Z.1948.89.1	Piliocolobus preussi	Piliocolobus preussi	Piliocolobus	CERCOPITHECIDAE	PRIMATES	Cameroon	N'Dokofass district, N.E. of Yabassi	M		1939	2	2	2	2	3	2	2	1	1	1	2	2	wild
NMS	Z.1991.49	Platanista gangetica	Platanista gangetica	Platanista	PLATANISTIDAE	CETARTIODACTYLA						0	2	NA	NA	NA	NA	NA	NA	NA	NA	NA	NA	wild
NMS	Z.1991.44.2	Platanista gangetica	Platanista gangetica	Platanista	PLATANISTIDAE	CETARTIODACTYLA	India	Ganges River system	F	Adult	1860s	1	2	NA	NA	NA	NA	1	2	NA	NA	NA	NA	wild
NMS	Z.1991.44.1	Platanista gangetica	Platanista gangetica	Platanista	PLATANISTIDAE	CETARTIODACTYLA	India	Ganges River system	M	Adult	1860s	1	2	NA	NA	NA	NA	2	2	NA	NA	NA	NA	wild
NMS	Z.1948.53	Platanista gangetica	Platanista gangetica	Platanista	PLATANISTIDAE	CETARTIODACTYLA	India	Hooghly River, India	M	Adult	1866	2	2	NA	NA	NA	NA	2	2	NA	NA	NA	NA	wild
NMS	Z.1991.43.3	Platanista minor	Platanista minor	Platanista	PLATANISTIDAE	CETARTIODACTYLA	India/Pakistan	Indus River	F	Juvenile	1975	0	0	NA	NA	NA	NA	0	0	NA	NA	NA	NA	wild
NMS	Z.1991.43.2	Platanista minor	Platanista minor	Platanista	PLATANISTIDAE	CETARTIODACTYLA	India/Pakistan	Indus River	M	juvenile	1975	0	0	NA	NA	NA	NA	0	0	NA	NA	NA	NA	wild
NMS	Z.1991.43.1	Platanista minor	Platanista minor	Platanista	PLATANISTIDAE	CETARTIODACTYLA	India/Pakistan	Indus River	F	juvenile	1976	0	0	NA	NA	NA	NA	0	0	NA	NA	NA	NA	wild
NMS	Z.1991.43.9	Platanista minor	Platanista minor	Platanista	PLATANISTIDAE	CETARTIODACTYLA	India/Pakistan	Indus River	F	juvenile	1969/1970	0	0	NA	NA	NA	NA	0	0	NA	NA	NA	NA	wild
NMS	Z.1998.44	Pongo abelii	Pongo abelii	Pongo	HOMINIDAE	PRIMATES		Jersey Zoo	M	Adult	1997	0	1	0	0	NA	NA	0	0	NA	NA	1	1	captive
NMS	Z.2009.142	Pongo pygmaeus	Pongo pygmaeus	Pongo	HOMINIDAE	PRIMATES		Blackpool Zoo	M	Subadult	2007	NA	NA	NA	NA	1	1	NA	NA	NA	NA	2	2	captive
NMS	Z.2023.40	Pongo pygmaeus	Pongo pygmaeus	Pongo	HOMINIDAE	PRIMATES		Dudley Zoo	F	juvenile	2009	0	0	0	0	0	1	0	0	0	0	0	0	captive
NMS	Z.2005.50	Pongo pygmaeus pygmaeus	Pongo pygmaeus pygmaeus	Pongo	HOMINIDAE	PRIMATES		Paignton Zoo	F	Adult	2005	NA	NA	NA	NA	1	1	0	0	NA	NA	0	1	captive
NMS	GH73.17	Pongo pygmaeus pygmaeus	Pongo pygmaeus pygmaeus	Pongo	HOMINIDAE	PRIMATES		Paignton Zoo	M	Adult	2014	0	1	0	0	0	1	0	0	0	0	1	1	captive
NMS	Z.2005.92	Presbytis melalophos	Presbytis melalophos	Presbytis	CERCOPITHECIDAE	PRIMATES	Indonesia	Sumatra	M	Adult	2004	NA	NA	0	0	1	1	NA	NA	NA	NA	1	1	wild
NMS	Z.1993.50	Presbytis melalophos	Presbytis melalophos	Presbytis	CERCOPITHECIDAE	PRIMATES		Port Lympne Wild Animal Park	F	Adult	1991	NA	NA	NA	NA	2	2	1	1	0	0	2	2	captive
NMS	Z.2005.65.1	Presbytis melalophos	Presbytis melalophos	Presbytis	CERCOPITHECIDAE	PRIMATES		Port Lympne Wild Animal Park	F	Adult	2005	NA	NA	NA	NA	1	1	NA	NA	1	1	1	2	captive
NMS	Z.2017.91.2	Presbytis melalophos	Presbytis melalophos	Presbytis	CERCOPITHECIDAE	PRIMATES		Howletts Wild Animal Park	M	Adult	2013	2	2	NA	NA	2	2	2	2	2	2	2	2	captive
NMS	Z.2017.91.1	Presbytis melalophos	Presbytis melalophos	Presbytis	CERCOPITHECIDAE	PRIMATES		Howletts Wild Animal Park	M	Adult	2011	NA	NA	2	2	3	3	NA	NA	NA	NA	3	3	captive
NMS	Z.1999.208.10	Presbytis mitrata	Presbytis mitrata	Presbytis	CERCOPITHECIDAE	PRIMATES	Indonesia	Sumatra then Port Lympne Wild Animal Park	F	Adult	1999	NA	NA	1	1	1	2	1	1	NA	NA	1	1	wild
NMS	Z.1999.208.11	Presbytis mitrata	Presbytis mitrata	Presbytis	CERCOPITHECIDAE	PRIMATES	Indonesia	Sumatra then Port Lympne Wild Animal Park	M	Adult	1998	NA	NA	0	0	2	2	2	2	1	1	2	2	wild
NMS	Z.1993.29	Presbytis mitrata	Presbytis mitrata	Presbytis	CERCOPITHECIDAE	PRIMATES	Indonesia	Sumatra then Port Lympne Wild Animal Park	F	juvenile	1987	0	0	0	1	0	1	1	0	1	1	0	1	wild
NMS	Z.2000.170.2	Presbytis mitrata	Presbytis mitrata	Presbytis	CERCOPITHECIDAE	PRIMATES		Port Lympne Wild Animal Park	F	Adult	1997	NA	NA	NA	NA	1	2	NA	NA	NA	NA	1	1	captive
NMS	Z.2000.77.1	Presbytis mitrata	Presbytis mitrata	Presbytis	CERCOPITHECIDAE	PRIMATES		Port Lympne Wild Animal Park	M	Adult	1995	2	2	NA	NA	2	2	NA	NA	1	1	1	1	captive
NMS	Z.1882.38.15	Procavia capensis	Procavia capensis	Procavia	PROCAVIIDAE	HYRACOIDEA						0	0	NA	NA	2	1	0	0	NA	NA	2	1	wild
NMS	GH101.10	Procavia capensis	Procavia capensis	Procavia	PROCAVIIDAE	HYRACOIDEA		Edinburgh Zoo	M	Adult	2007	1	1	NA	NA	3	3	0	1	NA	NA	3	3	captive
NMS	Z.2002.109.10	Procavia capensis	Procavia capensis	Procavia	PROCAVIIDAE	HYRACOIDEA		South Africa then Arabian Wildlife Breeding Centre	F		2000	NA	NA	NA	NA	0	0	0	0	NA	NA	0	0	captive
NMS	Z.2009.76	Procavia capensis	Procavia capensis	Procavia	PROCAVIIDAE	HYRACOIDEA		Colchester Zoo	M	Adult	2001	0	0	NA	NA	0	0	0	0	NA	NA	0	0	captive
NMS	Z.2004.46.11	Procavia jayakari	Procavia jayakari	Procavia	PROCAVIIDAE	HYRACOIDEA		Saudi Arabia then Arabian Wildlife Breeding Centre	M	Adult	2001	NA	NA	NA	NA	0	1	NA	NA	NA	NA	0	0	captive
NMS	PH34.07	Procyon lotor	Procyon lotor	Procyon	PROCYONIDAE	CARNIVORA		Edinburgh Zoo	F	Adult	2007	0	0	NA	NA	0	0	0	0	0	0	0	0	captive
NMS	Z.1950.50.22	Procyon lotor	Procyon lotor	Procyon	PROCYONIDAE	CARNIVORA	United States	Ohio	M		1884	NA	NA	0	0	1	0	1	0	0	0	1	0	Wild
NMS	PH2	Procyon lotor	Procyon lotor	Procyon	PROCYONIDAE	CARNIVORA	United States	Baltimore				0	0	0	0	0	1	NA	NA	NA	NA	NA	NA	wild
NMS	Z.1990.24.5	Procyon lotor	Procyon lotor	Procyon	PROCYONIDAE	CARNIVORA		Kirkudbright	F		1957	0	0	0	0	0	2	0	0	0	0	1	2	captive
NMS	Z.1956.20.2	Procyon lotor	Procyon lotor	Procyon	PROCYONIDAE	CARNIVORA		Midcalder, West Lothian	F		1956	0	0	0	0	0	1	0	0	0	0	0	1	captive
NMS	Z.2014.52.422	Procyon lotor	Procyon lotor	Procyon	PROCYONIDAE	CARNIVORA			M	Adult		0	0	0	0	0	0	0	0	0	0	1	2	captive
NMS	Z.1929.157	Procyon lotor	Procyon lotor	Procyon	PROCYONIDAE	CARNIVORA		Edinburgh Zoo	M	juvenile	1929	0	0	0	0	0	0	0	0	0	0	0	0	captive
NMS	Z.1931.120.19	Procyon lotor	Procyon lotor	Procyon	PROCYONIDAE	CARNIVORA						0	0	0	0	1	2	0	0	0	0	1	2	captive
NMS	Z.2014.52.418	Procyon lotor	Procyon lotor	Procyon	PROCYONIDAE	CARNIVORA				Adult		0	0	0	0	0	2	NA	NA	0	0	0	0	captive
NMS	Z.2014.52.415	Procyon lotor	Procyon lotor	Procyon	PROCYONIDAE	CARNIVORA				Adult		0	0	0	0	0	2	0	0	0	0	0	2	captive
NMS	J4.99	Pteropus rodricensis	Pteropus rodricensis	Pteropus	PTEROPODIDAE	CHIROPTERA		Chester Zoo	M			NA	NA	0	0	0	0	0	0	0	0	0	0	captive
NMS	J10.99	Pteropus rodricensis	Pteropus rodricensis	Pteropus	PTEROPODIDAE	CHIROPTERA		Chester Zoo	M			NA	NA	0	0	0	0	0	0	0	0	0	0	captive
NMS	Z.2001.82.7	Pteropus rodricensis	Pteropus rodricensis	Pteropus	PTEROPODIDAE	CHIROPTERA		Paignton Zoo	M	Adult	1995	NA	NA	0	0	0	0	NA	NA	NA	NA	NA	NA	captive
NMS	Z.2001.82.5	Pteropus rodricensis	Pteropus rodricensis	Pteropus	PTEROPODIDAE	CHIROPTERA		Paignton Zoo	F	Adult	1995	NA	NA	0	0	0	0	NA	NA	0	0	0	0	captive
NMS	Z.2001.82.4	Pteropus rodricensis	Pteropus rodricensis	Pteropus	PTEROPODIDAE	CHIROPTERA		Paignton Zoo	F	juvenile	1995	NA	NA	0	0	0	0	0	0	0	0	0	0	captive
NMS	Z.2001.82.10	Pteropus rodricensis	Pteropus rodricensis	Pteropus	PTEROPODIDAE	CHIROPTERA		Paignton Zoo	M	Adult	1995	NA	NA	0	0	0	0	0	0	0	0	0	0	captive
NMS	Z.2003.144.4	Pteropus rodricensis	Pteropus rodricensis	Pteropus	PTEROPODIDAE	CHIROPTERA		South Lakes	M	Adult	2003	NA	NA	0	0	0	0	NA	NA	0	0	0	0	captive
NMS	Z.2001.84.1	Pteropus rodricensis	Pteropus rodricensis	Pteropus	PTEROPODIDAE	CHIROPTERA		London Zoo	F	Adult	1998	NA	NA	0	0	0	0	0	0	0	0	0	0	captive
NMS	17.01	Pteropus rodricensis	Pteropus rodricensis	Pteropus	PTEROPODIDAE	CHIROPTERA						NA	NA	0	0	0	0	NA	NA	0	0	0	0	captive
NMS	44.01	Pteropus rodricensis	Pteropus rodricensis	Pteropus	PTEROPODIDAE	CHIROPTERA						NA	NA	0	0	0	0	NA	NA	0	0	0	0	captive
NMS	Z.2013.42.84	Pteropus vampyrus	Pteropus vampyrus	Pteropus	PTEROPODIDAE	CHIROPTERA	Indonesia					1	1	1	1	1	2	NA	NA	NA	NA	NA	NA	wild
NMS	Z.2013.42.55	Pteropus vampyrus	Pteropus vampyrus	Pteropus	PTEROPODIDAE	CHIROPTERA	Indonesia					1	1	1	0	2	2	0	0	0	0	2	2	wild
NMS	Z.2013.42.45	Pteropus vampyrus	Pteropus vampyrus	Pteropus	PTEROPODIDAE	CHIROPTERA	Indonesia					0	0	0	0	1	2	0	0	0	1	1	2	wild
NMS	Z.2013.42.56	Pteropus vampyrus	Pteropus vampyrus	Pteropus	PTEROPODIDAE	CHIROPTERA	Indonesia					0	0	0	0	0	1	NA	NA	0	0	1	2	wild
NMS	Z.2013.42.76	Pteropus vampyrus	Pteropus vampyrus	Pteropus	PTEROPODIDAE	CHIROPTERA	Indonesia					1	1	2	2	1	2	0	0	0	0	1	2	wild
NMS	Z.2013.42.44	Pteropus vampyrus	Pteropus vampyrus	Pteropus	PTEROPODIDAE	CHIROPTERA	Indonesia					1	1	1	1	1	2	0	0	1	1	1	2	wild
NMS	Z.1932.64.4	Pteropus vampyrus	Pteropus vampyrus	Pteropus	PTEROPODIDAE	CHIROPTERA	Indonesia					0	0	0	0	0	0	0	0	0	0	0	0	wild
NMS	Z.2013.42.57	Pteropus vampyrus	Pteropus vampyrus	Pteropus	PTEROPODIDAE	CHIROPTERA	Indonesia					1	2	0	2	2	1	0	0	0	0	2	2	wild
NMS	Z.2013.42.83	Pteropus vampyrus	Pteropus vampyrus	Pteropus	PTEROPODIDAE	CHIROPTERA	Indonesia					1	2	1	1	1	2	0	0	0	0	2	2	wild
NMS	Z.2013.42.91	Pteropus vampyrus	Pteropus vampyrus	Pteropus	PTEROPODIDAE	CHIROPTERA	Indonesia					1	1	1	1	1	2	1	1	1	1	1	1	wild
NMS	Z.2011.145.1	Pudu puda	Pudu puda	Pudu	CERVIDAE	CETARTIODACTYLA		Baguley Brow Farm	F	Juvenile	1996	NA	NA	NA	NA	2	1	NA	NA	NA	NA	1	1	captive
NMS	Z.2005.31.2	Pudu puda	Pudu puda	Pudu	CERVIDAE	CETARTIODACTYLA		Banham Zoo	M	Adult	2003	NA	NA	NA	NA	2	2	NA	NA	NA	NA	2	3	captive
NMS	Z.2014.153	Pudu puda	Pudu puda	Pudu	CERVIDAE	CETARTIODACTYLA		Bristol Zoo	F	Adult	2011	NA	NA	NA	NA	2	2	NA	NA	NA	NA	2	2	captive
NMS	Z.2015.127.2	Pudu puda	Pudu puda	Pudu	CERVIDAE	CETARTIODACTYLA		Edinburgh Zoo	F	Adult	2014	NA	NA	NA	NA	2	3	NA	NA	NA	NA	2	3	captive
NMS	Z.2002.164.4	Pudu puda	Pudu puda	Pudu	CERVIDAE	CETARTIODACTYLA		Edinburgh Zoo	M	Adult	1998	NA	NA	NA	NA	2	3	NA	NA	NA	NA	2	2	captive
NMS	Z.2011.141.2	Pudu puda	Pudu puda	Pudu	CERVIDAE	CETARTIODACTYLA		Edinburgh Zoo	M	Adult	2000	NA	NA	NA	NA	2	2	NA	NA	NA	NA	2	2	captive
NMS	Z.2002.54	Pudu puda	Pudu puda	Pudu	CERVIDAE	CETARTIODACTYLA		Hamerton Zoo	M	Adult	2000	NA	NA	NA	NA	2	2	NA	NA	NA	NA	2	2	captive
NMS	Z.2014.152	Pudu puda	Pudu puda	Pudu	CERVIDAE	CETARTIODACTYLA		Howletts Wild Animal Park	F	Adult	2012	NA	NA	NA	NA	3	2	NA	NA	NA	NA	3	3	captive
NMS	Z.2011.143	Pudu puda	Pudu puda	Pudu	CERVIDAE	CETARTIODACTYLA		Howletts Wild Animal Park	M	Adult	2007	NA	NA	NA	NA	2	2	NA	NA	NA	NA	2	3	captive
NMS	Z.2014.151	Pudu puda	Pudu puda	Pudu	CERVIDAE	CETARTIODACTYLA		Twycross Zoo	F	Adult	1996	NA	NA	NA	NA	1	2	NA	NA	NA	NA	1	2	captive
NMS	Z.2014.73.6	Puma concolor	Puma concolor	Puma	FELIDAE	CARNIVORA	Brazil	Alvaraes, Amazonas			1970s	0	0	0	0	0	1	0	0	0	0	0	0	wild
NMS	Z.2002.112.5	Puma concolor	Puma concolor	Puma	FELIDAE	CARNIVORA	United States	Caisson, Colorado	F		1938	1	0	0	0	0	0	0	0	0	0	0	1	wild
NMS	Z.1950.101.39	Puma concolor	Puma concolor	Puma	FELIDAE	CARNIVORA	Colombia	Plains of Colombia				0	0	0	0	0	0	0	0	0	0	0	0	wild
NHM Vienna	NMW B 3076	Procyon lotor	Procyon lotor	Procyon	PROCYONIDAE	CARNIVORA				juvenile		0	0	0	0	0	0	0	0	0	0	0	0	wild
NMS	Z.2001.141.2	Puma concolor	Puma concolor	Puma	FELIDAE	CARNIVORA	Canada	Vancouver Island, British Columbia	M	Adult	1995	0	0	0	0	0	0	0	0	0	0	0	0	wild
NMS	Z.2001.141.3	Puma concolor	Puma concolor	Puma	FELIDAE	CARNIVORA	Canada	Roberts Lake, Vancouver Island	F		2001	NA	NA	NA	NA	NA	NA	0	0	0	1	0	1	wild
NMS	Z.2009.111.2	Puma concolor	Puma concolor	Puma	FELIDAE	CARNIVORA		Dartmoor Zoological Park	F	Adult	2008	0	0	1	0	1	2	NA	NA	0	0	1	1	captive
NMS	Z.1884.32.1	Sarcophilus harrissii	Sarcophilus harrisii	Sarcophilus	DASYURIDAE	DASYUROMORPHIA	Australia	Tasmania				0	0	0	0	0	0	0	0	0	0	0	0	wild
NMS	Ex Melbourne Museum	Sarcophilus harrissii	Sarcophilus harrisii	Sarcophilus	DASYURIDAE	DASYUROMORPHIA						0	0	0	0	0	0	0	0	0	0	0	0	wild
NMS	DB59.09	Sarcophilus harrissii	Sarcophilus harrisii	Sarcophilus	DASYURIDAE	DASYUROMORPHIA		London Zoo	M	Adult		NA	NA	0	1	0	0	1	0	NA	NA	0	1	captive
NMS	London Zoo 1992	Sarcophilus harrissii	Sarcophilus harrisii	Sarcophilus	DASYURIDAE	DASYUROMORPHIA		London Zoo				0	0	0	0	1	2	0	0	0	0	0	1	captive
NMS	Z.2001.141.1	Puma concolor	Puma concolor	Puma	FELIDAE	CARNIVORA	Canada	Vancouver Island, British Columbia	M	Juvenile	2002	NA	NA	0	0	0	1	NA	NA	NA	NA	0	0	wild
NMS	Z.1995.65	Sciurus vulgaris	Sciurus vulgaris	Sciurus	SCIURIDAE	RODENTIA	United Kingdom	Braemar	M	Adult	1988	0	0	NA	NA	0	0	0	0	NA	NA	0	0	wild
NMS	Z.2000.194.121	Sciurus vulgaris	Sciurus vulgaris	Sciurus	SCIURIDAE	RODENTIA	United Kingdom	Clocaenog Forest, Clwyd, North Wales	M	juvenile	1995	0	0	NA	NA	0	0	0	0	NA	NA	0	0	wild
NMS	Z.2000.238.7	Sciurus vulgaris	Sciurus vulgaris	Sciurus	SCIURIDAE	RODENTIA	United Kingdom	Culbin	M	Adult	1967	0	0	NA	NA	0	0	0	0	NA	NA	0	0	wild
NMS	Z.2012.45.4	Sciurus vulgaris	Sciurus vulgaris	Sciurus	SCIURIDAE	RODENTIA	United Kingdom	Galway	M	Adult	1996	0	0	NA	NA	1	1	0	0	NA	NA	1	1	wild
NMS	Z.2000.194.75	Sciurus vulgaris	Sciurus vulgaris	Sciurus	SCIURIDAE	RODENTIA	United Kingdom	Isle of Wight	F	Adult	1996	0	0	NA	NA	1	1	0	0	NA	NA	0	1	wild
NMS	Z.2000.194.91	Sciurus vulgaris	Sciurus vulgaris	Sciurus	SCIURIDAE	RODENTIA	United Kingdom	Isle of Wight	F	Adult	1996	0	0	NA	NA	0	0	0	0	NA	NA	0	0	wild
NMS	Z.2000.194.124	Sciurus vulgaris	Sciurus vulgaris	Sciurus	SCIURIDAE	RODENTIA	United Kingdom	Whinlatter Forest, Cumbria	F	Adult	1995	0	0	NA	NA	0	0	0	0	NA	NA	1	0	wild
NMS	Z.2000.238.13	Sciurus vulgaris	Sciurus vulgaris	Sciurus	SCIURIDAE	RODENTIA	United Kingdom	Culbin	F	Adult	1967	0	0	NA	NA	2	2	0	0	NA	NA	2	2	wild
NMS	Z.2000.194.80	Sciurus vulgaris	Sciurus vulgaris	Sciurus	SCIURIDAE	RODENTIA	United Kingdom	Highland, Scotland	F	Adult	1994	0	0	NA	NA	0	0	0	0	NA	NA	0	0	wild
NMS	HS.9	Suncus murinus	Suncus murinus	Suncus	SORICIDAE	EULIPOTYPHLA		Bradford University	F			1	2	0	2	0	1	0	0	0	0	1	1	captive
NMS	HS24	Suncus murinus	Suncus murinus	Suncus	SORICIDAE	EULIPOTYPHLA		Bradford University	F			0	0	0	0	0	0	0	0	0	0	0	0	captive
NMS	HS.14	Suncus murinus	Suncus murinus	Suncus	SORICIDAE	EULIPOTYPHLA		Bradford University	F			0	0	0	0	0	0	0	0	0	0	0	0	captive
NMS	HS28	Suncus murinus	Suncus murinus	Suncus	SORICIDAE	EULIPOTYPHLA		Bradford University	F			0	0	0	0	0	0	0	0	0	0	0	0	captive
NMS	HS.15	Suncus murinus	Suncus murinus	Suncus	SORICIDAE	EULIPOTYPHLA		Bradford University	F			0	0	0	0	0	1	0	0	0	0	1	1	captive
NMS	HS31	Suncus murinus	Suncus murinus	Suncus	SORICIDAE	EULIPOTYPHLA		Bradford University	M			0	0	0	0	0	0	0	0	0	0	0	1	captive
NMS	HS.26	Suncus murinus	Suncus murinus	Suncus	SORICIDAE	EULIPOTYPHLA		Bradford University	M			0	0	0	0	0	0	0	0	0	0	0	0	captive
NMS		Suncus murinus	Suncus murinus	Suncus	SORICIDAE	EULIPOTYPHLA		Bradford University	M			1	1	0	0	0	0	0	0	0	0	0	1	captive
NMS	HS.12	Suncus murinus	Suncus murinus	Suncus	SORICIDAE	EULIPOTYPHLA		Bradford University	M			0	2	0	2	0	2	0	0	0	0	1	2	captive
NMS	HS.17	Suncus murinus	Suncus murinus	Suncus	SORICIDAE	EULIPOTYPHLA		Bradford University	M			0	2	0	0	0	2	0	0	0	0	1	2	captive
NMS	Z.2003.97.1	Symphalangus syndactylus	Symphalangus syndactylus	Symphalangus	HYLOBATIDAE	PRIMATES		Howletts Wild Animal Park	M	juvenile		0	0	0	0	0	0	0	0	0	0	0	0	captive
NMS	Z.2009.146	Symphalangus syndactylus	Symphalangus syndactylus	Symphalangus	HYLOBATIDAE	PRIMATES		Marwell Zoo	F	Adult	2007	NA	NA	NA	NA	1	1	NA	NA	NA	NA	1	1	captive
NMS	Z.2009.144	Symphalangus syndactylus	Symphalangus syndactylus	Symphalangus	HYLOBATIDAE	PRIMATES		Port Lympne Wild Animal Park	F	Adult	2007	0	0	NA	NA	0	0	NA	NA	NA	NA	2	2	captive
NMS	Z.1999.187.2	Symphalangus syndactylus	Symphalangus syndactylus	Symphalangus	HYLOBATIDAE	PRIMATES		Poznan Zoo	M	Adult	1997	NA	NA	NA	NA	1	2	NA	NA	NA	NA	2	2	captive
NMS	Z.2016.13	Symphalangus syndactylus	Symphalangus syndactylus	Symphalangus	HYLOBATIDAE	PRIMATES		Thrigby Hall Wildlife Gardens	F	Adult	2014	NA	NA	0	0	1	1	1	1	1	1	2	2	captive
NMS	Z.2017.31.1	Symphalangus syndactylus	Symphalangus syndactylus	Symphalangus	HYLOBATIDAE	PRIMATES		Thrigby Hall Wildlife Gardens	M	Adult	2009	NA	NA	NA	NA	2	2	NA	NA	NA	NA	2	2	captive
NMS	Z.2017.31.2	Symphalangus syndactylus	Symphalangus syndactylus	Symphalangus	HYLOBATIDAE	PRIMATES		Thrigby Hall Wildlife Gardens	M	Adult	2009	1	1	0	0	1	2	NA	NA	NA	NA	1	1	captive
NMS	Z.2006.85.3	Symphalangus syndactylus	Symphalangus syndactylus	Symphalangus	HYLOBATIDAE	PRIMATES		Twycross Zoo	M	Adult	1998	0	0	NA	NA	0	0	1	1	NA	NA	0	1	captive
NMS	Z.2009.138.1	Symphalangus syndactylus	Symphalangus syndactylus	Symphalangus	HYLOBATIDAE	PRIMATES		Sumatra then captive	M	Adult	1994	NA	NA	NA	NA	1	0	0	0	NA	NA	2	1	captive
NMS	G.I. Twigg 779	Talpa europaea	Talpa europaea	Talpa	TALPIDAE	EULIPOTYPHLA						0	0	0	0	0	0	0	0	0	0	0	0	wild
NMS	G.I. Twigg 787	Talpa europaea	Talpa europaea	Talpa	TALPIDAE	EULIPOTYPHLA						0	0	0	0	0	0	0	0	0	0	0	0	wild
NMS	591 mole	Talpa europaea	Talpa europaea	Talpa	TALPIDAE	EULIPOTYPHLA						NA	NA	1	1	0	1	NA	NA	0	0	1	2	wild
NMS	e1355 mole	Talpa europaea	Talpa europaea	Talpa	TALPIDAE	EULIPOTYPHLA						0	0	0	0	0	0	0	0	0	0	0	0	wild
NMS	mole RS1698	Talpa europaea	Talpa europaea	Talpa	TALPIDAE	EULIPOTYPHLA						0	0	0	0	0	0	0	0	0	0	0	0	wild
NMS	mole RS1598	Talpa europaea	Talpa europaea	Talpa	TALPIDAE	EULIPOTYPHLA						0	0	0	0	0	0	0	0	0	0	0	0	wild
NMS	mole RLS7/97	Talpa europaea	Talpa europaea	Talpa	TALPIDAE	EULIPOTYPHLA						NA	NA	0	0	0	0	0	0	0	0	0	0	wild
NMS	mole R373/98	Talpa europaea	Talpa europaea	Talpa	TALPIDAE	EULIPOTYPHLA						0	0	0	0	0	0	0	0	0	0	0	0	wild
NMS	mole RS1498	Talpa europaea	Talpa europaea	Talpa	TALPIDAE	EULIPOTYPHLA						NA	NA	0	0	0	0	NA	NA	0	0	0	0	wild
NMS	Z.1989.74.1	Talpa europaea	Talpa europaea	Talpa	TALPIDAE	EULIPOTYPHLA	United Kingdom	Blyth Bridge, Peebleshire			1983	0	0	0	0	0	0	0	0	0	0	0	0	wild
NMS	Z.2013.76.1	Tapirus indicus	Tapirus indicus	Tapirus	TAPIRIDAE	PERISSODACTYLA		Edinburgh Zoo	M	Adult	2011	1	1	1	1	2	2	1	1	1	1	1	2	captive
NMS	Z.2006.66	Tapirus indicus	Tapirus indicus	Tapirus	TAPIRIDAE	PERISSODACTYLA		London Zoo	F	Adult	2005	0	0	0	0	2	2	0	0	0	0	1	2	captive
NMS	Z.2001.79	Tapirus indicus	Tapirus indicus	Tapirus	TAPIRIDAE	PERISSODACTYLA		London Zoo	F	Adult	1998	0	2	0	1	0	2	0	0	1	0	1	2	captive
NMS	Z.1997.16	Tapirus indicus	Tapirus indicus	Tapirus	TAPIRIDAE	PERISSODACTYLA		London Zoo	M	juvenile	1996	0	0	NA	NA	0	0	0	0	NA	NA	0	2	captive
NMS	Z.1822.19	Tapirus indicus	Tapirus indicus	Tapirus	TAPIRIDAE	PERISSODACTYLA	Indonesia	Bengkulu, Sumatra			1821	1	0	0	0	1	1	0	0	0	0	2	0	wild
NMS	Z.1820.8	Tapirus indicus	Tapirus indicus	Tapirus	TAPIRIDAE	PERISSODACTYLA	India					0	0	0	0	3	3	1	0	NA	NA	3	3	wild
NMS	Z.2016.121.15	Erythrocebus patas	Erythrocebus patas	Erythrocebus	CERCOPITHECIDAE	PRIMATES		Apenheul	M	Adult	2013	NA	NA	NA	NA	2	2	NA	NA	1	2	2	2	captive
NMS	Z.2004.71.1	Trachypithecus auratus	Trachypithecus auratus	Trachypithecus	CERCOPITHECIDAE	PRIMATES		Belfast Zoo	F	Adult	2004	NA	NA	NA	NA	0	0	NA	NA	NA	NA	0	0	captive
NMS	Z.2000.370.2	Trachypithecus auratus	Trachypithecus auratus	Trachypithecus	CERCOPITHECIDAE	PRIMATES		Belfast Zoo	M	Adult	2000	NA	NA	NA	NA	1	1	NA	NA	NA	NA	0	1	captive
NMS	Z.1999.208.1	Trachypithecus auratus	Trachypithecus auratus	Trachypithecus	CERCOPITHECIDAE	PRIMATES		Howletts Wild Animal Park	F	Adult	1999	NA	NA	NA	NA	1	1	1	1	NA	NA	2	2	captive
NMS	Z.2000.49.1	Trachypithecus auratus	Trachypithecus auratus	Trachypithecus	CERCOPITHECIDAE	PRIMATES		Howletts Wild Animal Park	F	Adult	1996	NA	NA	NA	NA	2	2	NA	NA	NA	NA	2	2	captive
NMS	Z.2000.311.3	Trachypithecus auratus	Trachypithecus auratus	Trachypithecus	CERCOPITHECIDAE	PRIMATES		Howletts Wild Animal Park	F	Adult	1998	NA	NA	NA	NA	1	1	NA	NA	NA	NA	2	2	captive
NMS	Z.2017.82.2	Trachypithecus auratus	Trachypithecus auratus	Trachypithecus	CERCOPITHECIDAE	PRIMATES		Howletts Wild Animal Park	M	Adult	2006	NA	NA	NA	NA	2	2	NA	NA	2	2	3	3	captive
NMS	Z.2009.154	Trachypithecus auratus	Trachypithecus auratus	Trachypithecus	CERCOPITHECIDAE	PRIMATES		Port Lympne Wild Animal Park	M	Adult	2008	NA	NA	NA	NA	2	1	NA	NA	NA	NA	1	2	captive
NMS	Z.1999.208.6	Trachypithecus auratus	Trachypithecus auratus	Trachypithecus	CERCOPITHECIDAE	PRIMATES		Port Lympne Wild Animal Park	F	Adult	1998	NA	NA	1	2	2	2	2	2	2	2	2	2	captive
NMS	Z.2000.311.1	Trachypithecus auratus	Trachypithecus auratus	Trachypithecus	CERCOPITHECIDAE	PRIMATES		Port Lympne Wild Animal Park	M	Adult	1998	NA	NA	0	0	1	1	NA	NA	0	0	0	0	captive
NMS	Z.2014.137.3	Tragelaphus angasii	Tragelaphus angasii	Tragelaphus	BOVIDAE	CETARTIODACTYLA		Africa Alive!	F	juvenile	2012	NA	NA	NA	NA	1	2	NA	NA	NA	NA	1	1	captive
NMS	Z.2011.129.1	Tragelaphus angasii	Tragelaphus angasii	Tragelaphus	BOVIDAE	CETARTIODACTYLA		Edinburgh Zoo	M	Adult	2008	NA	NA	NA	NA	2	2	NA	NA	NA	NA	2	2	captive
NMS	Z.2009.105.4	Tragelaphus angasii	Tragelaphus angasii	Tragelaphus	BOVIDAE	CETARTIODACTYLA		Edinburgh Zoo	M	Adult	2009	NA	NA	NA	NA	3	3	NA	NA	NA	NA	2	2	captive
NMS	Z.2012.35.1	Tragelaphus angasii	Tragelaphus angasii	Tragelaphus	BOVIDAE	CETARTIODACTYLA		Edinburgh Zoo	M	Adult	2011	NA	NA	NA	NA	2	3	NA	NA	NA	NA	2	2	captive
NMS	SR59.19	Tragelaphus angasii	Tragelaphus angasii	Tragelaphus	BOVIDAE	CETARTIODACTYLA		South Lakes	F	juvenile		NA	NA	NA	NA	2	3	NA	NA	NA	NA	2	2	captive
NMS	GH162.18	Tragelaphus angasii	Tragelaphus angasii	Tragelaphus	BOVIDAE	CETARTIODACTYLA		Edinburgh Zoo	M	Adult	2018	NA	NA	NA	NA	1	2	NA	NA	NA	NA	2	2	captive
NMS	SR63.19	Tragelaphus angasii	Tragelaphus angasii	Tragelaphus	BOVIDAE	CETARTIODACTYLA		Marwell Zoo	M	Adult	2018	NA	NA	NA	NA	2	2	NA	NA	NA	NA	2	2	captive
NMS	Z.2014.137.2	Tragelaphus angasii	Tragelaphus angasii	Tragelaphus	BOVIDAE	CETARTIODACTYLA		Africa Alive!	M	Adult	2012	NA	NA	NA	NA	2	2	NA	NA	NA	NA	2	2	captive
NMS	GH36.20	Tragelaphus angasii	Tragelaphus angasii	Tragelaphus	BOVIDAE	CETARTIODACTYLA		Marwell Zoo	F			NA	NA	NA	NA	3	3	NA	NA	NA	NA	3	3	captive
NMS	Z.1930.126.3	Tragelaphus angasii	Tragelaphus angasii	Tragelaphus	BOVIDAE	CETARTIODACTYLA	Malawi	Nyassaland	M			NA	NA	NA	NA	2	2	NA	NA	NA	NA	NA	NA	wild
NMS	Z.2008.34	Tremarctos ornatus	Tremarctos ornatus	Tremarctos	URSIDAE	CARNIVORA		Chester Zoo	M	Adult	2008	0	0	1	2	0	1	NA	NA	2	2	1	1	captive
NMS	Z.2015.19	Tremarctos ornatus	Tremarctos ornatus	Tremarctos	URSIDAE	CARNIVORA		Chester Zoo	M	Adult	2013	1	1	0	0	1	2	NA	NA	2	2	1	1	captive
NMS	Z.2017.88.2	Tremarctos ornatus	Tremarctos ornatus	Tremarctos	URSIDAE	CARNIVORA		Jersey Zoo	F	Adult	2013	0	0	0	0	0	1	NA	NA	0	0	1	1	captive
NMS	Z.2004.14	Tremarctos ornatus	Tremarctos ornatus	Tremarctos	URSIDAE	CARNIVORA		Kolner Zoo	F	Adult	2003	0	0	0	0	0	1	0	0	0	0	1	2	captive
NMS	Z.2009.37.1	Tremarctos ornatus	Tremarctos ornatus	Tremarctos	URSIDAE	CARNIVORA		Chester Zoo	F	Adult	2009	0	0	1	1	0	1	NA	NA	1	1	1	0	captive
NMS	Z.2013.182.1	Tremarctos ornatus	Tremarctos ornatus	Tremarctos	URSIDAE	CARNIVORA		Antwerp Zoo	F	Adult	2012	0	0	1	1	0	2	NA	NA	0	1	1	1	captive
NMS	Z.2015.86.6	Tremarctos ornatus	Tremarctos ornatus	Tremarctos	URSIDAE	CARNIVORA		Zurich Zoo	F	Adult	2008	0	0	0	1	0	0	0	0	0	1	0	0	captive
NMS	SR106.19	Tremarctos ornatus	Tremarctos ornatus	Tremarctos	URSIDAE	CARNIVORA		South Lakes	M	Adult	2019	0	0	0	0	0	0	0	0	0	0	1	1	captive
NMS	Z.1914.87.6	Tremarctos ornatus	Tremarctos ornatus	Tremarctos	URSIDAE	CARNIVORA	Venezuela		M			1	1	1	0	3	2	1	1	1	1	3	2	wild
NMS	Z.2003.19.48	Trichechus manatus	Trichechus manatus	Trichechus	TRICHECHIDAE	SIRENIA	United States	Florida				NA	NA	NA	NA	2	2	NA	NA	NA	NA	2	2	wild
NMS	Z.2003.19.47	Trichechus manatus	Trichechus manatus	Trichechus	TRICHECHIDAE	SIRENIA	United States	Florida				NA	NA	NA	NA	0	0	NA	NA	NA	NA	0	0	wild
NMS	Z.2014.52.478	Sciurus vulgaris	Sciurus vulgaris	Sciurus	SCIURIDAE	RODENTIA			M	Adult		0	0	NA	NA	1	1	0	0	NA	NA	0	1	wild
NHM Vienna	NMW 40388	Suncus murinus	Suncus murinus	Suncus	SORICIDAE	EULIPOTYPHLA			F	juvenile		0	0	NA	NA	0	0	0	0	NA	NA	0	0	wild
NMS	Z.2003.19.1	Trichechus manatus	Trichechus manatus	Trichechus	TRICHECHIDAE	SIRENIA	United States	Indian River, Florida	M	juvenile	1989	NA	NA	NA	NA	0	0	NA	NA	NA	NA	2	0	wild
NMS	Z.2003.19.2	Trichechus manatus	Trichechus manatus	Trichechus	TRICHECHIDAE	SIRENIA	United States	Indian River, Florida	M	adult	1984	NA	NA	NA	NA	0	0	NA	NA	NA	NA	3	3	wild
NMS	Z.2003.19.7	Trichechus manatus	Trichechus manatus	Trichechus	TRICHECHIDAE	SIRENIA	United States	St. Lucie Canal, Florida	M	adult	1986	NA	NA	NA	NA	1	1	NA	NA	NA	NA	1	1	wild
NMS	Z.2003.19.8	Trichechus manatus	Trichechus manatus	Trichechus	TRICHECHIDAE	SIRENIA	United States	Lake Monroe, Florida	F	adult	2001	NA	NA	NA	NA	2	1	NA	NA	NA	NA	2	1	wild
NMS	Z.2003.19.9	Trichechus manatus	Trichechus manatus	Trichechus	TRICHECHIDAE	SIRENIA	United States	Banana River, Florida	F	adult	1993	NA	NA	NA	NA	0	0	NA	NA	NA	NA	0	0	wild
NMS	Z.2003.19.33	Trichechus manatus	Trichechus manatus	Trichechus	TRICHECHIDAE	SIRENIA	United States	Lemon Bay, Florida	F	juvenile	1994	NA	NA	NA	NA	3	2	NA	NA	NA	NA	2	2	wild
NMS	W.Z0.V	Trichosurus vulpecula	Trichosurus vulpecula	Trichosurus	PHALANGERIDAE	DIPROTODONTIA	Austrlia	Australia				0	0	0	0	0	0	0	0	NA	NA	0	0	wild
NMS	Z.2004.137	Tupaia tana	Tupaia tana	Tupaia	TUPAIIDAE	SCANDENTIA		London Zoo	M	Adult	1996	NA	NA	NA	NA	0	1	0	1	0	0	0	0	captive
NMS	Z.1996.142.1	Tupaia tana	Tupaia tana	Tupaia	TUPAIIDAE	SCANDENTIA		Thrigby Hall Wildlife Gardens	F		1996	0	0	NA	NA	0	1	0	1	NA	NA	1	1	captive
NMS	Z.1996.142.3	Tupaia tana	Tupaia tana	Tupaia	TUPAIIDAE	SCANDENTIA		Thrigby Hall Wildlife Gardens	M		1996	NA	NA	NA	NA	0	0	0	1	0	0	0	0	captive
NMS	Z.2021.34	Ursus maritimus	Ursus maritimus	Ursus	URSIDAE	CARNIVORA		Glasgow Zoo	M	Adult	1990	0	0	0	2	0	1	0	0	0	1	1	1	captive
NMS	Z.2011.60	Ursus maritimus	Ursus maritimus	Ursus	URSIDAE	CARNIVORA		Highland Wildlife Park	F	Adult	2011	NA	NA	1	1	0	2	NA	NA	NA	NA	1	2	captive
NMS	Z.2003.47	Ursus maritimus	Ursus maritimus	Ursus	URSIDAE	CARNIVORA		Antwerp Zoo	F	Adult	2002	NA	NA	NA	NA	0	2	NA	NA	NA	NA	NA	NA	captive
NMS	52(B)9	Ursus maritimus	Ursus maritimus	Ursus	URSIDAE	CARNIVORA		Arctic Regions				0	0	0	0	1	1	0	0	0	0	1	1	wild
NMS	Polar Bear Skull and Mandible Ed. Uni Anat. Dept.	Ursus maritimus	Ursus maritimus	Ursus	URSIDAE	CARNIVORA		Arctic Seas				0	0	0	0	0	0	0	0	0	0	0	0	wild
NMS	Z.1893.34.1	Ursus maritimus	Ursus maritimus	Ursus	URSIDAE	CARNIVORA	Greenland	North Greenland			1884	0	0	0	0	0	0	0	0	0	0	0	0	wild
NMS	Z.2021.20	Ursus thibetanus	Ursus thibetanus	Ursus	URSIDAE	CARNIVORA		Dudley Zoo	F	Adult	2019	2	3	2	3	1	2	0	0	0	2	2	3	captive
NMS	Z.1997.9	Ursus thibetanus	Ursus thibetanus	Ursus	URSIDAE	CARNIVORA		Glasgow Zoo	F	adult	1996	0	0	0	2	1	2	0	0	1	2	1	1	captive
NMS	2003-08-01	Ursus thibetanus	Ursus thibetanus	Ursus	URSIDAE	CARNIVORA		Glasgow Zoo	M	Adult	2003	0	0	1	2	0	2	0	0	1	1	1	1	captive
NMS	Black Bear Glasgow Zoo	Ursus thibetanus	Ursus thibetanus	Ursus	URSIDAE	CARNIVORA		Wild then Glasgow Zoo	F	adult		NA	NA	0	0	0	1	NA	NA	0	0	1	1	captive
NMS	Black Bear Glasgow Zoo 1	Ursus thibetanus	Ursus thibetanus	Ursus	URSIDAE	CARNIVORA		Wild then Glasgow Zoo	F	adult		0	1	NA	NA	0	1	NA	NA	0	0	1	1	captive
NMS	Z.2002.128.1	Ursus thibetanus	Ursus thibetanus	Ursus	URSIDAE	CARNIVORA		Dudley Zoo	F	Adult	2002	0	0	1	3	1	2	NA	NA	2	2	2	2	captive
NMS	Z.2002.128.2	Ursus thibetanus	Ursus thibetanus	Ursus	URSIDAE	CARNIVORA		Dudley Zoo	F	Adult	2002	0	2	1	2	NA	NA	NA	NA	2	2	2	2	captive
NMS	Z.2000.235	Ursus thibetanus	Ursus thibetanus	Ursus	URSIDAE	CARNIVORA		Wild then Glasgow Zoo	F	Adult	1995/1996	0	2	1	2	0	1	NA	NA	1	2	1	0	captive
NMS	Z.1899.143	Ursus thibetanus	Ursus thibetanus	Ursus	URSIDAE	CARNIVORA	United Kingdom	Himalayas				NA	NA	0	0	1	1	NA	NA	0	0	0	1	wild
NMS	Z.2019.21	Varecia variegata	Varecia variegata	Varecia	LEMURIDAE	PRIMATES		Five Sisters Zoo	F	Adult	2013	NA	NA	NA	NA	2	3	1	1	NA	NA	3	3	captive
NMS	SR16.19	Varecia variegata	Varecia variegata	Varecia	LEMURIDAE	PRIMATES		Drusillas Zoo	M	Adult	2013	NA	NA	NA	NA	1	2	NA	NA	NA	NA	1	2	captive
NMS	Z.2017.161.1	Varecia variegata variegata	Varecia variegata variegata	Varecia	LEMURIDAE	PRIMATES		Belfast Zoo	M	Adult	2010	0	0	NA	NA	0	1	0	0	1	1	1	1	captive
NMS	Z.2017.158	Varecia variegata variegata	Varecia variegata variegata	Varecia	LEMURIDAE	PRIMATES		Howletts Wild Animal Park	F	Adult	2010	0	0	0	0	0	2	0	0	0	0	1	1	captive
NMS	Z.2017.160.2	Varecia variegata variegata	Varecia variegata variegata	Varecia	LEMURIDAE	PRIMATES		Jersey Zoo	M	juvenile	1995	NA	NA	NA	NA	0	0	NA	NA	0	0	0	0	captive
NMS	Z.2014.60	Varecia variegata variegata	Varecia variegata variegata	Varecia	LEMURIDAE	PRIMATES		Jersey Zoo	M	Adult	2008	NA	NA	NA	NA	1	1	0	0	NA	NA	1	1	captive
NMS	Z.2017.160.1	Varecia variegata variegata	Varecia variegata variegata	Varecia	LEMURIDAE	PRIMATES		Jersey Zoo	M	Adult	1989	NA	NA	0	0	0	0	0	0	NA	NA	0	0	captive
NMS	Z.2017.160.3	Varecia variegata variegata	Varecia variegata variegata	Varecia	LEMURIDAE	PRIMATES		Jersey Zoo	M	Adult	2005	NA	NA	NA	NA	1	1	NA	NA	NA	NA	0	0	captive
NMS	Z.2015.176	Varecia variegata variegata	Varecia variegata variegata	Varecia	LEMURIDAE	PRIMATES		South Lakes	M	Adult	2010	NA	NA	NA	NA	1	2	0	0	0	1	1	2	captive
NMS	SR168.18	Varecia variegata variegata	Varecia variegata variegata	Varecia	LEMURIDAE	PRIMATES		South Lakes	M	Adult	2012	NA	NA	NA	NA	0	1	0	0	1	1	NA	NA	captive
NMS	SR222.22	Vulpes vulpes	Vulpes vulpes	Vulpes	CANIDAE	CARNIVORA	United Kingdom	London			2022	NA	NA	NA	NA	0	0	NA	NA	NA	NA	0	0	wild
NMS	SR220.22	Vulpes vulpes	Vulpes vulpes	Vulpes	CANIDAE	CARNIVORA	United Kingdom	London			2021	NA	NA	NA	NA	0	0	NA	NA	NA	NA	0	0	wild
NMS	SR210.22	Vulpes vulpes	Vulpes vulpes	Vulpes	CANIDAE	CARNIVORA	United Kingdom	London			2022	NA	NA	NA	NA	0	0	NA	NA	NA	NA	0	0	wild
NMS	Wales 1972 27/72	Vulpes vulpes	Vulpes vulpes	Vulpes	CANIDAE	CARNIVORA	United Kingdom	Wales			1972	0	0	1	0	1	0	NA	NA	NA	NA	NA	NA	wild
NMS	Wales 1972 25/72	Vulpes vulpes	Vulpes vulpes	Vulpes	CANIDAE	CARNIVORA	United Kingdom	Wales			1972	1	1	1	1	1	1	NA	NA	NA	NA	1	1	wild
NMS	Wales 1967 185/67	Vulpes vulpes	Vulpes vulpes	Vulpes	CANIDAE	CARNIVORA	United Kingdom	Wales			1967	0	0	NA	NA	0	0	0	0	NA	NA	0	0	wild
NMS	Wales 1967 188/67	Vulpes vulpes	Vulpes vulpes	Vulpes	CANIDAE	CARNIVORA	United Kingdom	Wales			1967	NA	NA	NA	NA	0	0	0	0	NA	NA	0	0	wild
NMS	Kent 1968 K7/68	Vulpes vulpes	Vulpes vulpes	Vulpes	CANIDAE	CARNIVORA	United Kingdom	Kent			1968	0	0	0	0	0	0	0	0	0	0	0	0	wild
NMS	Kent 1968 K12/68	Vulpes vulpes	Vulpes vulpes	Vulpes	CANIDAE	CARNIVORA	United Kingdom	Kent			1968	0	0	NA	NA	0	0	0	0	NA	NA	0	0	wild
NMS	Kent 1968 K5/68	Vulpes vulpes	Vulpes vulpes	Vulpes	CANIDAE	CARNIVORA	United Kingdom	Kent			1968	0	0	NA	NA	0	0	0	0	NA	NA	0	0	wild
NMS	Z.2013.118.1	Wallabia bicolor	Wallabia bicolor	Wallabia	MACROPODIDAE	DIPROTODONTIA		South Lakes	M	Adult	2002	0	0	NA	NA	1	1	1	0	NA	NA	1	1	captive
NMS	Z.2013.92.3	Wallabia bicolor	Wallabia bicolor	Wallabia	MACROPODIDAE	DIPROTODONTIA		South Lakes	M	Adult	2000	NA	NA	NA	NA	2	3	1	0	NA	NA	2	3	captive
NMS	Z.2016.27	Wallabia bicolor	Wallabia bicolor	Wallabia	MACROPODIDAE	DIPROTODONTIA		Edinburgh Zoo	M	Adult	2008	0	1	NA	NA	1	1	1	0	NA	NA	1	1	captive
NMS	Z.2011.18.2	Wallabia bicolor	Wallabia bicolor	Wallabia	MACROPODIDAE	DIPROTODONTIA		South Lakes	M	Adult	2001	NA	NA	NA	NA	1	2	1	0	NA	NA	1	1	captive
NMS	Z.2004.156	Wallabia bicolor	Wallabia bicolor	Wallabia	MACROPODIDAE	DIPROTODONTIA		South Lakes	M	Adult	2003	NA	NA	1	1	1	1	NA	NA	NA	NA	1	1	captive
NMS	Z.2017.121	Wallabia bicolor	Wallabia bicolor	Wallabia	MACROPODIDAE	DIPROTODONTIA		South Lakes	M	Adult	2015	0	1	NA	NA	2	2	3	0	NA	2	2	2	captive
NMS	Z.2013.80.2	Wallabia bicolor	Wallabia bicolor	Wallabia	MACROPODIDAE	DIPROTODONTIA		South Lakes	M	Adult	2012	1	1	NA	NA	1	2	1	3	NA	NA	1	2	captive
NMS	swamp wallaby s. lakes	Wallabia bicolor	Wallabia bicolor	Wallabia	MACROPODIDAE	DIPROTODONTIA		South Lakes	M	juvenile		1	1	NA	NA	3	2	NA	NA	NA	NA	2	3	captive
NMS	Z.2013.92.1	Wallabia bicolor	Wallabia bicolor	Wallabia	MACROPODIDAE	DIPROTODONTIA		South Lakes	M	Adult	2001	NA	NA	NA	NA	1	2	1	0	NA	NA	1	1	captive
NMS	Z.2013.96.2	Wallabia bicolor	Wallabia bicolor	Wallabia	MACROPODIDAE	DIPROTODONTIA		South Lakes	F	juvenile	2000	NA	NA	NA	NA	0	1	1	0	NA	NA	1	1	captive
NMS	Z.2013.96.1	Wallabia bicolor	Wallabia bicolor	Wallabia	MACROPODIDAE	DIPROTODONTIA		South Lakes	F	juvenile	2000	NA	NA	NA	NA	1	2	1	0	NA	NA	1	1	captive
NMS	Z.2015.106	Zalophus californianus	Zalophus californianus	Zalophus	OTARIIDAE	CARNIVORA		Blackpool Zoo	F	Adult	2010	2	2	2	3	3	3	NA	NA	1	2	3	3	captive
NMS	Z.2015.94.1	Zalophus californianus	Zalophus californianus	Zalophus	OTARIIDAE	CARNIVORA		Chessington Zoo	M	Adult	2009	2	2	NA	NA	NA	NA	NA	NA	2	2	3	3	captive
NMS	Z.2023.7.1	Zalophus californianus	Zalophus californianus	Zalophus	OTARIIDAE	CARNIVORA		Chester Zoo	F	Adult	2007	0	0	NA	NA	2	2	NA	NA	NA	NA	2	2	captive
NMS	Z.2015.100.2	Zalophus californianus	Zalophus californianus	Zalophus	OTARIIDAE	CARNIVORA		Edinburgh Zoo	F	Adult	2007	3	3	3	3	3	3	NA	NA	3	3	3	3	captive
NMS	Z.2015.100.1	Zalophus californianus	Zalophus californianus	Zalophus	OTARIIDAE	CARNIVORA		Edinburgh Zoo	M	Adult	1997	NA	NA	2	3	NA	NA	NA	NA	NA	NA	NA	NA	captive
NMS	Z.2003.41.2	Zalophus californianus	Zalophus californianus	Zalophus	OTARIIDAE	CARNIVORA		Welsh Mountain Zoo	F	Adult	2002	NA	NA	0	0	2	2	NA	NA	1	0	2	2	captive
NMS	Z.2015.101.2	Zalophus californianus	Zalophus californianus	Zalophus	OTARIIDAE	CARNIVORA		Whipsnade Zoo	F	Adult	2006	NA	NA	2	2	3	3	NA	NA	2	2	3	3	captive
NMS	GH4.17	Zalophus californianus	Zalophus californianus	Zalophus	OTARIIDAE	CARNIVORA		Blackpool Zoo	F	Adult	2016	3	3	2	2	3	3	NA	NA	2	2	3	3	captive
NMS	Z.1930.21	Zalophus californianus	Zalophus californianus	Zalophus	OTARIIDAE	CARNIVORA		Edinburgh Zoo				0	0	1	1	2	2	0	0	1	1	1	2	captive
RBINS	7127	Caenolestes fuliginosus	Caenolestes fuliginosus	Caenolestes	CAENOLESTIDAE	PAUCITUBERCULATA	Ecuador	Pichincha Equateur	F		1923	0	0	0	0	0	0	0	0	0	0	0	1	wild
RBINS	1200	Caenolestes fuliginosus	Caenolestes fuliginosus	Caenolestes	CAENOLESTIDAE	PAUCITUBERCULATA	Ecuador	Pichincha Equateur	F		1925	0	0	0	0	0	1	0	0	0	0	0	0	wild
RBINS	1200B	Caenolestes fuliginosus	Caenolestes fuliginosus	Caenolestes	CAENOLESTIDAE	PAUCITUBERCULATA	Ecuador	Chinchin Cocha Equateur	F		1938	0	0	0	0	0	0	0	0	0	0	0	0	wild
RBINS	1200C	Caenolestes fuliginosus	Caenolestes fuliginosus	Caenolestes	CAENOLESTIDAE	PAUCITUBERCULATA	Ecuador	Chinchin Cocha Equateur	M		1938	0	0	0	0	0	1	0	0	0	0	0	0	wild
RBINS	30C	Dasyurus viverrinus	Dasyurus viverrinus	Dasyurus	DASYURIDAE	DASYUROMORPHIA	Australia	Tasmania	F		1872	0	0	0	0	0	0	0	0	0	0	0	0	wild
RBINS	29D	Dasyurus viverrinus	Dasyurus viverrinus	Dasyurus	DASYURIDAE	DASYUROMORPHIA					1883	Echange musee victoria entr‚àö¬©e le 31 1 1884	Dasyurus viverrinus	NA	NA	NA	NA	NA	NA	NA	NA	NA	NA	wild
RBINS	29E	Dasyurus viverrinus	Dasyurus viverrinus	Dasyurus	DASYURIDAE	DASYUROMORPHIA	Australia	Tasmania				0	0	0	0	0	0	0	0	0	0	0	0	wild
RBINS	29B	Dasyurus viverrinus	Dasyurus viverrinus	Dasyurus	DASYURIDAE	DASYUROMORPHIA	Australia	Australia				0	0	0	0	0	0	0	0	0	0	0	0	wild
RBINS	29D	Dasyurus viverrinus	Dasyurus viverrinus	Dasyurus	DASYURIDAE	DASYUROMORPHIA	Australia	Australia				0	0	0	0	0	0	0	0	0	0	0	0	wild
RBINS	30D	Dasyurus viverrinus	Dasyurus viverrinus	Dasyurus	DASYURIDAE	DASYUROMORPHIA						0	0	0	0	0	0	0	0	0	0	0	0	wild
RBINS	9C	Didelphis marsupialis	Didelphis marsupialis	Didelphis	DIDELPHIDAE	DIDELPHIMORPHIA	Colombia	Aebat Linden, Nouvelle Grenade	F		1854	NA	NA	NA	NA	3	3	NA	NA	NA	NA	1	1	wild
RBINS	7E	Didelphis marsupialis	Didelphis marsupialis	Didelphis	DIDELPHIDAE	DIDELPHIMORPHIA	Mexic		F		1855	NA	NA	1	0	2	2	NA	NA	1	0	2	0	wild
RBINS	14702	Didelphis marsupialis	Didelphis marsupialis	Didelphis	DIDELPHIDAE	DIDELPHIMORPHIA	Brazil	Manaus, Amazonia	F		1963	0	0	0	0	0	0	0	0	0	0	0	0	wild
RBINS	14801	Didelphis marsupialis	Didelphis marsupialis	Didelphis	DIDELPHIDAE	DIDELPHIMORPHIA	Brazil	Manaus, Amazonia	F		1963	0	0	0	0	0	0	0	0	0	0	0	0	wild
RBINS	14703	Didelphis marsupialis	Didelphis marsupialis	Didelphis	DIDELPHIDAE	DIDELPHIMORPHIA	Brazil	Manaus, Amazonia	M		1963	0	0	0	0	0	0	0	0	0	0	0	0	wild
RBINS	14704	Didelphis marsupialis	Didelphis marsupialis	Didelphis	DIDELPHIDAE	DIDELPHIMORPHIA	Brazil	Manaus, Amazonia	F		1964	0	0	0	0	0	0	0	0	0	0	0	0	wild
RBINS	11D	Didelphis marsupialis	Didelphis marsupialis	Didelphis	DIDELPHIDAE	DIDELPHIMORPHIA	Brazil	Fluanaco				1	1	2	1	2	1	1	0	1	0	1	0	wild
RBINS	10E	Didelphis marsupialis	Didelphis marsupialis	Didelphis	DIDELPHIDAE	DIDELPHIMORPHIA						1	0	1	0	1	0	0	0	0	0	0	0	wild
RBINS	21254	Elephantulus fuscipes	Elephantulus fuscipes	Elephantulus	MACROSCELIDIDAE	MACROSCELIDEA	Democratic Republic of the Congo	P.N.Garamba (Uele) Congo Belge	M		1951	0	0	0	0	1	1	0	0	0	0	1	1	wild
RBINS	21259	Elephantulus fuscipes	Elephantulus fuscipes	Elephantulus	MACROSCELIDIDAE	MACROSCELIDEA	Democratic Republic of the Congo	P.N.Garamba (Uele) Congo Belge			1951	0	0	0	0	0	0	0	0	0	0	0	0	wild
RBINS	21261	Elephantulus fuscipes	Elephantulus fuscipes	Elephantulus	MACROSCELIDIDAE	MACROSCELIDEA	Democratic Republic of the Congo	P.N.Garamba (Uele) Congo Belge			1951	0	0	0	0	1	1	0	0	0	0	0	0	wild
RBINS	21255	Elephantulus fuscipes	Elephantulus fuscipes	Elephantulus	MACROSCELIDIDAE	MACROSCELIDEA	Democratic Republic of the Congo	P.N.Garamba (Uele) Congo Belge			1951	0	0	0	0	0	1	0	0	0	0	0	0	wild
RBINS	21248	Elephantulus fuscipes	Elephantulus fuscipes	Elephantulus	MACROSCELIDIDAE	MACROSCELIDEA	Democratic Republic of the Congo	P.N.Garamba (Uele) Congo Belge			1951	0	0	0	0	1	2	0	0	0	0	0	0	wild
RBINS	21608	Elephantulus fuscipes	Elephantulus fuscipes	Elephantulus	MACROSCELIDIDAE	MACROSCELIDEA	Democratic Republic of the Congo	Mt Wago Haut Ituri Zaire	F		1952	0	0	0	0	1	2	0	0	0	0	1	1	wild
RBINS	21263	Elephantulus fuscipes	Elephantulus fuscipes	Elephantulus	MACROSCELIDIDAE	MACROSCELIDEA	Democratic Republic of the Congo	P.N.Garamba (Uele) Congo Belge	M		1952	0	0	0	0	0	0	0	0	0	0	0	0	wild
RBINS	21250	Elephantulus fuscipes	Elephantulus fuscipes	Elephantulus	MACROSCELIDIDAE	MACROSCELIDEA	Democratic Republic of the Congo	P.N.Garamba (Uele) Congo Belge			1952	NA	NA	NA	NA	NA	NA	0	0	0	0	0	0	wild
RBINS	21253	Elephantulus fuscipes	Elephantulus fuscipes	Elephantulus	MACROSCELIDIDAE	MACROSCELIDEA	Democratic Republic of the Congo	P.N.Garamba (Uele) Congo Belge			1952	0	0	0	0	0	1	0	0	0	0	0	0	wild
RBINS	21251	Elephantulus fuscipes	Elephantulus fuscipes	Elephantulus	MACROSCELIDIDAE	MACROSCELIDEA	Democratic Republic of the Congo	P.N.Garamba (Uele) Congo Belge			1952	0	0	0	0	1	1	0	0	0	0	1	1	wild
RBINS	117B	Elephantulus rozeti	Petrosaltator rozeti	Petrosaltator	MACROSCELIDIDAE	NAMACROSCELIDEA					1859	0	0	0	0	1	1	0	0	0	0	1	1	wild
RBINS	5650	Elephantulus rozeti	Petrosaltator rozeti	Petrosaltator	MACROSCELIDIDAE	NAMACROSCELIDEA	Algeria	Alger			1932	0	0	0	0	1	0	0	0	0	0	0	0	wild
RBINS	13941	Elephantulus rozeti	Petrosaltator rozeti	Petrosaltator	MACROSCELIDIDAE	NAMACROSCELIDEA	Algeria	Boughzoul (Boghani)	F		1949	0	0	0	0	1	0	0	0	0	0	0	0	wild
RBINS	13938	Elephantulus rozeti	Petrosaltator rozeti	Petrosaltator	MACROSCELIDIDAE	NAMACROSCELIDEA	Algeria	Boughzoul (Boghani)	F		1949	0	0	0	0	0	0	0	0	0	0	0	0	wild
RBINS	13939	Elephantulus rozeti	Petrosaltator rozeti	Petrosaltator	MACROSCELIDIDAE	NAMACROSCELIDEA	Algeria	Boughzoul (Boghani)	F		1949	0	0	0	0	0	0	0	0	0	0	1	0	wild
RBINS	13940	Elephantulus rozeti	Petrosaltator rozeti	Petrosaltator	MACROSCELIDIDAE	NAMACROSCELIDEA	Algeria	Boughzoul (Boghani)	M		1949	0	0	0	0	0	0	0	0	0	0	0	0	wild
RBINS	13937	Elephantulus rozeti	Petrosaltator rozeti	Petrosaltator	MACROSCELIDIDAE	NAMACROSCELIDEA	Algeria	Boughzoul (Boghani)	M		1949	0	0	0	0	0	0	0	0	0	0	0	0	wild
RBINS	1171	Elephantulus rozeti	Petrosaltator rozeti	Petrosaltator	MACROSCELIDIDAE	NAMACROSCELIDEA	Algeria	Bou-Saada				0	0	0	0	1	1	0	0	0	0	1	1	wild
RBINS	5646	Elephantulus rozeti	Petrosaltator rozeti	Petrosaltator	MACROSCELIDIDAE	NAMACROSCELIDEA	Algeria	Oran				0	0	0	0	0	0	0	0	0	0	0	0	wild
RBINS	668	Eulemur fulvus fulvus	Eulemur fulvus	Eulemur	LEMURIDAE	PRIMATES			M			0	0	1	0	1	1	0	0	0	0	1	1	wild
RBINS	668B	Eulemur fulvus fulvus	Eulemur fulvus	Eulemur	LEMURIDAE	PRIMATES	Madagascar					NA	NA	1	0	1	0	0	0	0	0	1	1	wild
RBINS	10737	Hipposideros caffer	Hipposideros caffer	Hipposideros	HIPPOSIDERIDAE	CHIROPTERA	Democratic Republic of the Congo	Pelenge 1.140-1.150 m, P.N.U., Lualaba, C.B. Congo Belge,	M		1947	0	0	0	0	2	0	0	0	0	0	2	0	wild
RBINS	10735	Hipposideros caffer	Hipposideros caffer	Hipposideros	HIPPOSIDERIDAE	CHIROPTERA	Democratic Republic of the Congo	Pelenge 1.140-1.150 m, P.N.U., Lualaba, C.B. Congo Belge,	M		1947	0	0	0	0	0	0	0	0	0	0	1	2	wild
RBINS	10795	Hipposideros caffer	Hipposideros caffer	Hipposideros	HIPPOSIDERIDAE	CHIROPTERA	Democratic Republic of the Congo	Masombwe s/Kafwi 1.120 m P.N.U. Lualaba C.B.	F		1948	0	0	0	0	1	1	0	0	0	0	1	1	wild
RBINS	10780	Hipposideros caffer	Hipposideros caffer	Hipposideros	HIPPOSIDERIDAE	CHIROPTERA	Democratic Republic of the Congo	Masombwe s/Kafwi 1.120 m P.N.U. Lualaba C.B.	F		1948	0	0	0	0	0	0	0	0	0	0	0	0	wild
RBINS	10761	Hipposideros caffer	Hipposideros caffer	Hipposideros	HIPPOSIDERIDAE	CHIROPTERA	Democratic Republic of the Congo	Kiamakoto s/Lukima, 890-1070 m P.N.U. Lualaba Congo Belge	M		1948	0	0	0	0	0	0	0	0	0	0	0	0	wild
RBINS	10767	Hipposideros caffer	Hipposideros caffer	Hipposideros	HIPPOSIDERIDAE	CHIROPTERA	Democratic Republic of the Congo	Kiamakoto s/Lukima, 890-1070 m P.N.U. Lualaba Congo Belge	M		1948	0	0	0	0	0	0	0	0	0	0	0	0	wild
RBINS	10784	Hipposideros caffer	Hipposideros caffer	Hipposideros	HIPPOSIDERIDAE	CHIROPTERA	Democratic Republic of the Congo	Masombwe s/Kafwi 1.120 m P.N.U. Lualaba C.B.	M		1948	0	0	1	0	0	0	0	0	0	0	0	0	wild
RBINS	10778	Hipposideros caffer	Hipposideros caffer	Hipposideros	HIPPOSIDERIDAE	CHIROPTERA	Democratic Republic of the Congo	Masombwe s/Kafwi 1.120 m P.N.U. Lualaba C.B.	M		1948	0	0	0	0	0	0	0	0	0	0	0	0	wild
RBINS	10781	Hipposideros caffer	Hipposideros caffer	Hipposideros	HIPPOSIDERIDAE	CHIROPTERA	Democratic Republic of the Congo	Masombwe s/Kafwi 1.120 m P.N.U. Lualaba C.B.	M		1948	0	0	0	0	0	0	0	0	0	0	0	0	wild
RBINS	10799	Hipposideros caffer	Hipposideros caffer	Hipposideros	HIPPOSIDERIDAE	CHIROPTERA	Democratic Republic of the Congo	Lufira, Masombwe P.N.U. Lualaba, Congo Belge	M		1949	0	0	0	0	1	0	0	0	0	0	0	0	wild
RBINS	6964	Hypsignatus monstrosus	Hypsignathus monstrosus	Hypsignathus	PTEROPODIDAE	CHIROPTERA	Democratic Republic of the Congo	Zobia, Congo Belge	F		1946	0	0	0	0	0	0	0	0	0	0	0	0	wild
RBINS	6963	Hypsignatus monstrosus	Hypsignathus monstrosus	Hypsignathus	PTEROPODIDAE	CHIROPTERA	Democratic Republic of the Congo	Zobia, Congo Belge	M		1946	NA	NA	0	0	0	0	0	0	0	0	0	0	wild
RBINS	6966	Hypsignatus monstrosus	Hypsignathus monstrosus	Hypsignathus	PTEROPODIDAE	CHIROPTERA	Democratic Republic of the Congo	Zobia, Congo Belge			1946	NA	NA	0	0	0	0	0	0	0	0	0	0	wild
RBINS	7040	Hypsignatus monstrosus	Hypsignathus monstrosus	Hypsignathus	PTEROPODIDAE	CHIROPTERA	Democratic Republic of the Congo	Bela Congo Belge	F		1947	0	0	0	0	0	0	0	0	0	0	0	0	wild
RBINS	6984	Hypsignatus monstrosus	Hypsignathus monstrosus	Hypsignathus	PTEROPODIDAE	CHIROPTERA	Democratic Republic of the Congo	Yangambi Stanleyville	F		1947	0	0	0	0	1	1	0	0	0	0	1	1	wild
RBINS	7037	Hypsignatus monstrosus	Hypsignathus monstrosus	Hypsignathus	PTEROPODIDAE	CHIROPTERA	Democratic Republic of the Congo	Bambu (Ituri)	M		1948	NA	NA	NA	NA	NA	0	0	0	0	0	0	0	wild
RBINS	12945	Hypsignatus monstrosus	Hypsignathus monstrosus	Hypsignathus	PTEROPODIDAE	CHIROPTERA	Democratic Republic of the Congo	Eringeti.N.A. Kivu C.B.	F		1949	NA	NA	0	0	0	0	1	1	1	1	1	1	wild
RBINS	15188	Hypsignatus monstrosus	Hypsignathus monstrosus	Hypsignathus	PTEROPODIDAE	CHIROPTERA	Democratic Republic of the Congo	District Tshuapa Congo	F		1951	0	0	2	2	2	2	0	0	2	2	2	2	wild
RBINS	6965	Hypsignatus monstrosus	Hypsignathus monstrosus	Hypsignathus	PTEROPODIDAE	CHIROPTERA	Democratic Republic of the Congo	Zobia (Uele) Congo				0	0	0	0	0	0	0	0	0	0	0	0	wild
RBINS	204E	Lavia frons	Lavia frons	Lavia	MEGADERMATIDAE	CHIROPTERA		Abyssinia			1852	NA	NA	0	0	0	1	0	0	0	0	0	0	wild
RBINS	204D	Lavia frons	Lavia frons	Lavia	MEGADERMATIDAE	CHIROPTERA		Bords du Nil Bleu			1854	NA	NA	0	0	NA	NA	NA	NA	NA	NA	0	0	wild
RBINS	10690	Lavia frons	Lavia frons	Lavia	MEGADERMATIDAE	CHIROPTERA	Democratic Republic of the Congo	Mabwe (rive E du lac Upemba) P.N.U. Lualaba Congo belge	F		1947	NA	NA	2	2	2	2	NA	NA	2	2	2	2	wild
RBINS	10696	Lavia frons	Lavia frons	Lavia	MEGADERMATIDAE	CHIROPTERA	Democratic Republic of the Congo	Mabwe (rive E du lac Upemba) P.N.U. Lualaba Congo belge	M		1947	NA	NA	0	0	0	0	0	0	0	0	0	0	wild
RBINS	10700	Lavia frons	Lavia frons	Lavia	MEGADERMATIDAE	CHIROPTERA	Democratic Republic of the Congo	Mabwe (rive E du lac Upemba) P.N.U. Lualaba Congo belge	F		1949	NA	NA	0	0	0	1	0	0	0	0	0	1	wild
RBINS	13642	Lavia frons	Lavia frons	Lavia	MEGADERMATIDAE	CHIROPTERA	Democratic Republic of the Congo	P.N.Garamba (Uele) Congo Belge	M		1950	NA	NA	1	1	1	1	NA	NA	0	1	1	1	wild
RBINS	17298	Lavia frons	Lavia frons	Lavia	MEGADERMATIDAE	CHIROPTERA	Democratic Republic of the Congo	Ishango Secteur N. du P.N.A. (Kivu) Congo	M		1952	NA	NA	NA	NA	2	1	1	1	1	1	1	1	wild
RBINS	17297	Lavia frons	Lavia frons	Lavia	MEGADERMATIDAE	CHIROPTERA	Democratic Republic of the Congo	Ishango Secteur N. du P.N.A. (Kivu) Congo	F		1953	0	0	0	0	0	0	0	0	0	0	0	0	wild
RBINS	17296	Lavia frons	Lavia frons	Lavia	MEGADERMATIDAE	CHIROPTERA	Democratic Republic of the Congo	Watanda pres Ishango Secteur N. du P.N.A. (Kivu) Congo	F		1953	NA	NA	1	1	NA	NA	0	0	0	0	0	2	wild
RBINS	16004	Lavia frons	Lavia frons	Lavia	MEGADERMATIDAE	CHIROPTERA	Rwanda	Kimuna	F		1966	0	0	0	0	1	1	0	0	0	0	0	0	wild
RBINS	670B	Lemur catta	Lemur catta	Lemur	LEMURIDAE	PRIMATES	Madagascar	Madagascar				0	0	0	0	0	1	0	0	0	0	0	0	wild
RBINS	670F	Lemur catta	Lemur catta	Lemur	LEMURIDAE	PRIMATES	Madagascar	Madagasar				NA	NA	1	0	1	1	NA	NA	NA	NA	NA	NA	wild
RBINS	14003	Mops condylurus	Mops condylurus	Mops	MOLOSSIDAE	CHIROPTERA			F		1948	0	0	0	0	0	0	0	0	0	0	0	0	wild
RBINS	8158	Mops condylurus	Mops condylurus	Mops	MOLOSSIDAE	CHIROPTERA	Rwanda	Gabiro Parc National de la Kagera	F		1948	0	0	0	0	0	0	0	0	0	0	0	0	wild
RBINS	8158	Mops condylurus	Mops condylurus	Mops	MOLOSSIDAE	CHIROPTERA	Rwanda	Gabiro Parc National de la Kagera	F		1948	0	0	0	0	0	0	0	0	0	0	0	0	wild
RBINS	8158	Mops condylurus	Mops condylurus	Mops	MOLOSSIDAE	CHIROPTERA	Rwanda	Gabiro Parc National de la Kagera	F		1948	0	0	0	0	0	0	0	0	0	0	0	0	wild
RBINS	8158	Mops condylurus	Mops condylurus	Mops	MOLOSSIDAE	CHIROPTERA	Rwanda	Gabiro Parc National de la Kagera	M		1948	0	0	0	0	0	0	0	0	0	0	0	0	wild
RBINS	8157	Mops condylurus	Mops condylurus	Mops	MOLOSSIDAE	CHIROPTERA	Rwanda	Gabiro Parc National de la Kagera	M		1948	0	0	0	0	0	0	0	0	0	0	0	0	wild
RBINS	14004	Mops condylurus	Mops condylurus	Mops	MOLOSSIDAE	CHIROPTERA	Democratic Republic of the Congo	P.N.Garamba (Uele) Congo Belge			1950	1	0	2	1	2	2	2	2	2	2	2	2	wild
RBINS	14001	Mops condylurus	Mops condylurus	Mops	MOLOSSIDAE	CHIROPTERA	Democratic Republic of the Congo		F		1951	0	0	0	0	0	0	0	0	0	0	0	0	wild
RBINS	14003	Mops condylurus	Mops condylurus	Mops	MOLOSSIDAE	CHIROPTERA	Democratic Republic of the Congo		M		1952	0	0	0	0	0	0	0	0	0	0	0	0	wild
RBINS	15497	Mops condylurus	Mops condylurus	Mops	MOLOSSIDAE	CHIROPTERA	Rwanda	Gihindamuyaga	F		1966	0	0	0	0	0	0	0	0	0	0	0	0	wild
RBINS	685-B	Nycticebus coucang	Nycticebus coucang	Nycticebus	LORISIDAE	PRIMATES	Indonesia	Java			1875	0	0	0	0	0	0	1	0	0	0	0	1	wild
RBINS	686-B	Nycticebus coucang	Nycticebus coucang	Nycticebus	LORISIDAE	PRIMATES	Indonesia	Java			1877	0	0	0	0	0	1	0	0	0	0	0	1	wild
RBINS	686	Nycticebus coucang	Nycticebus coucang	Nycticebus	LORISIDAE	PRIMATES	Indonesia	Java	M		1878	0	0	0	0	0	0	NA	NA	NA	NA	NA	NA	wild
RBINS	684	Nycticebus coucang	Nycticebus coucang	Nycticebus	LORISIDAE	PRIMATES	Myanmar	Burma, Carin Hills Bia-Po	M		1888	0	0	0	0	0	0	0	0	0	0	0	0	wild
RBINS	4401	Nycticebus coucang	Nycticebus coucang	Nycticebus	LORISIDAE	PRIMATES	Thailand	Nasabe	M		1933	0	0	0	0	0	0	0	0	0	0	0	0	wild
RBINS	4351	Nycticebus coucang	Nycticebus coucang	Nycticebus	LORISIDAE	PRIMATES	Thailand	Siam Bang Nara			1933	0	0	0	0	0	0	0	0	0	0	0	0	wild
RBINS	17488	Nycticebus coucang	Nycticebus coucang	Nycticebus	LORISIDAE	PRIMATES			M		1973	0	0	0	0	0	0	0	0	0	0	0	0	wild
RBINS	685	Nycticebus coucang	Nycticebus coucang	Nycticebus	LORISIDAE	PRIMATES	Indonesia	Indonesia, Java				0	0	0	0	0	0	0	0	0	0	0	0	wild
RBINS	42009	Perodicticus potto	Perodicticus potto	Perodicticus	LORISIDAE	PRIMATES	Democratic Republic of the Congo	DRC Sud-Kivu Bukavu: Costermansville			1979	1	0	1	0	0	0	0	0	0	0	0	0	wild
RBINS	42010	Perodicticus potto	Perodicticus potto	Perodicticus	LORISIDAE	PRIMATES	Democratic Republic of the Congo	Tshopo Kisangani			1980	1	1	1	1	1	1	0	0	0	0	0	0	wild
RBINS	42013	Perodicticus potto	Perodicticus potto	Perodicticus	LORISIDAE	PRIMATES	Democratic Republic of the Congo	Tshopo Kisangani			1981	0	0	1	0	0	1	0	0	0	1	1	0	wild
RBINS	687	Perodicticus potto	Perodicticus potto	Perodicticus	LORISIDAE	PRIMATES	Angola		F			0	0	0	0	0	0	0	0	0	0	0	0	wild
RBINS	17303	Perodicticus potto	Perodicticus potto	Perodicticus	LORISIDAE	PRIMATES	Democratic Republic of the Congo	Congo (DRC) Parc nat. Albert Sect Beni	M			0	0	0	0	0	0	NA	NA	NA	NA	NA	NA	wild
RBINS	42016	Perodicticus potto	Perodicticus potto	Perodicticus	LORISIDAE	PRIMATES	Democratic Republic of the Congo	DRC Stanleyville Yangambi				0	0	0	0	0	0	0	0	0	0	0	0	wild
RBINS	42014	Perodicticus potto	Perodicticus potto	Perodicticus	LORISIDAE	PRIMATES	Democratic Republic of the Congo	Tshopo Kisangani				0	0	1	1	1	1	1	1	0	0	0	0	wild
RBINS	42012	Perodicticus potto	Perodicticus potto	Perodicticus	LORISIDAE	PRIMATES	Democratic Republic of the Congo	Tshopo Kisangani				0	0	1	0	1	0	0	0	0	0	0	0	wild
RBINS	42015	Perodicticus potto	Perodicticus potto	Perodicticus	LORISIDAE	PRIMATES	Democratic Republic of the Congo	Tshopo Kisangani				2	2	2	2	1	1	2	1	1	1	0	NA	wild
RBINS	13123	Petrodromus tetradactylus	Petrodromus tetradactylus	Petrodromus	MACROSCELIDIDAE	MACROSCELIDEA	Democratic Republic of the Congo	Musosa Tangyanika, Congo Belge	F		1941	0	0	0	0	0	0	0	0	0	0	0	0	wild
RBINS	10927	Petrodromus tetradactylus	Petrodromus tetradactylus	Petrodromus	MACROSCELIDIDAE	MACROSCELIDEA	Democratic Republic of the Congo	Mabwe (rive E du lac Upemba) P.N.U. Lualaba Congo belge	F		1948	NA	NA	0	0	0	0	0	0	0	0	0	0	wild
RBINS	10929	Petrodromus tetradactylus	Petrodromus tetradactylus	Petrodromus	MACROSCELIDIDAE	MACROSCELIDEA	Democratic Republic of the Congo	Mabwe (rive E du lac Upemba) P.N.U. Lualaba Congo belge	F		1948	0	0	0	0	0	0	0	0	0	0	0	0	wild
RBINS	10940	Petrodromus tetradactylus	Petrodromus tetradactylus	Petrodromus	MACROSCELIDIDAE	MACROSCELIDEA	Democratic Republic of the Congo	Mabwe (rive E du lac Upemba) P.N.U. Lualaba Congo belge	F		1948	0	0	0	0	0	0	0	0	0	0	0	0	wild
RBINS	10941	Petrodromus tetradactylus	Petrodromus tetradactylus	Petrodromus	MACROSCELIDIDAE	MACROSCELIDEA	Democratic Republic of the Congo	Mabwe (rive E du lac Upemba) P.N.U. Lualaba Congo belge	F		1948	0	0	0	0	0	0	0	0	0	0	0	0	wild
RBINS	10928	Petrodromus tetradactylus	Petrodromus tetradactylus	Petrodromus	MACROSCELIDIDAE	MACROSCELIDEA	Democratic Republic of the Congo	Mabwe (rive E du lac Upemba) P.N.U. Lualaba Congo belge	M		1948	0	0	0	0	1	1	0	0	0	0	0	0	wild
RBINS	10932	Petrodromus tetradactylus	Petrodromus tetradactylus	Petrodromus	MACROSCELIDIDAE	MACROSCELIDEA	Democratic Republic of the Congo	Mabwe (rive E du lac Upemba) P.N.U. Lualaba Congo belge	M		1948	0	0	0	0	0	0	0	0	0	0	0	0	wild
RBINS	10938	Petrodromus tetradactylus	Petrodromus tetradactylus	Petrodromus	MACROSCELIDIDAE	MACROSCELIDEA	Democratic Republic of the Congo	P.N.U. Lualaba Congo Belge			1949	1	0	0	0	1	1	0	0	0	0	0	0	wild
RBINS	10939	Petrodromus tetradactylus	Petrodromus tetradactylus	Petrodromus	MACROSCELIDIDAE	MACROSCELIDEA	Democratic Republic of the Congo	P.N.U. Lualaba Congo Belge			1949	0	0	0	0	0	0	0	0	0	0	0	0	wild
NMS	Z.2003.19.34	Trichechus manatus	Trichechus manatus	Trichechus	TRICHECHIDAE	SIRENIA	United States	Sandfly Pass, Florida	F	juvenile	1995	NA	NA	NA	NA	3	3	NA	NA	NA	NA	3	3	wild
NMS	Z.2003.19.41	Trichechus manatus	Trichechus manatus	Trichechus	TRICHECHIDAE	SIRENIA	United States	Indian River, Florida	F	adult	1991	NA	NA	NA	NA	2	1	NA	NA	NA	NA	3	3	wild
RBINS	59Y	Phalanger orientalis	Phalanger orientalis	Phalanger	PHALANGERIDAE	DIPROTODONTIA	Papua New Guinea	Nouvelle-Guinee	F		1885	0	0	0	0	1	1	0	0	0	0	1	1	wild
RBINS	59S	Phalanger orientalis	Phalanger orientalis	Phalanger	PHALANGERIDAE	DIPROTODONTIA	Papua New Guinea	Nouvelle-Guinee	F		1885	0	0	0	0	2	2	0	0	0	0	2	2	wild
RBINS	60G	Phalanger orientalis	Phalanger orientalis	Phalanger	PHALANGERIDAE	DIPROTODONTIA	Indonesia	Ile Banda (Moluques)	F		1899	0	0	1	1	1	1	0	0	0	0	2	2	wild
RBINS	60S	Phalanger orientalis	Phalanger orientalis	Phalanger	PHALANGERIDAE	DIPROTODONTIA	Indonesia	Ile Ternate (Moluques)	M		1899	1	1	0	0	1	1	0	0	0	0	1	1	wild
RBINS	19762	Phalanger orientalis	Phalanger orientalis	Phalanger	PHALANGERIDAE	DIPROTODONTIA	Indonesia	Manokwai			1975	0	0	0	0	2	2	0	0	0	0	2	2	wild
RBINS	22497	Phalanger orientalis	Phalanger orientalis	Phalanger	PHALANGERIDAE	DIPROTODONTIA	Papua New Guinea	Awar, Madang Prov., Papua New Guinea	F		1979	0	0	0	0	2	2	0	0	0	0	2	2	wild
RBINS	59E	Phalanger orientalis	Phalanger orientalis	Phalanger	PHALANGERIDAE	DIPROTODONTIA	Indonesia	Ile Key (Moluques)	F			1	1	1	1	2	2	1	1	NA	NA	2	2	wild
RBINS	58	Phalanger orientalis	Phalanger orientalis	Phalanger	PHALANGERIDAE	DIPROTODONTIA						0	0	0	0	2	0	NA	NA	NA	NA	NA	NA	wild
RBINS	4769	Taphozous mauritianus	Taphozous mauritianus	Taphozous	EMBALLONURIDAE	CHIROPTERA	Democratic Republic of the Congo	Gabiro, P.N.K., Kagera,			1938	0	0	0	0	0	0	0	0	0	0	0	0	wild
RBINS	12937	Taphozous mauritianus	Taphozous mauritianus	Taphozous	EMBALLONURIDAE	CHIROPTERA	Democratic Republic of the Congo	Mutsora, Kivu, Congo 1200m	F		1946	0	0	0	0	0	0	0	0	0	0	0	0	wild
RBINS	12941	Taphozous mauritianus	Taphozous mauritianus	Taphozous	EMBALLONURIDAE	CHIROPTERA	Democratic Republic of the Congo	Gangala na Bodio Uele Congo	F		1947	1	1	1	1	1	1	1	1	1	1	1	1	wild
RBINS	12939	Taphozous mauritianus	Taphozous mauritianus	Taphozous	EMBALLONURIDAE	CHIROPTERA	Democratic Republic of the Congo	Mutsora, Kivu, Congo¬¨‚Ä†	M		1947	1	0	0	0	1	1	1	0	2	1	1	1	wild
RBINS	10855	Taphozous mauritianus	Taphozous mauritianus	Taphozous	EMBALLONURIDAE	CHIROPTERA	Democratic Republic of the Congo	Kilwezi, P.N.U. Lualaba Congo 800m	F		1948	0	0	0	0	0	0	0	0	0	0	0	0	wild
RBINS	10853	Taphozous mauritianus	Taphozous mauritianus	Taphozous	EMBALLONURIDAE	CHIROPTERA	Democratic Republic of the Congo	Kilwezi, P.N.U. Lualaba Congo 800m	M		1948	0	0	0	0	2	0	NA	NA	NA	NA	NA	NA	wild
RBINS	6986	Taphozous mauritianus	Taphozous mauritianus	Taphozous	EMBALLONURIDAE	CHIROPTERA	Democratic Republic of the Congo	Yangambi (Stanleyville) C.B.	M		1948	1	1	1	1	1	1	0	0	0	0	1	2	wild
RBINS	17294	Taphozous mauritianus	Taphozous mauritianus	Taphozous	EMBALLONURIDAE	CHIROPTERA	Democratic Republic of the Congo	Mutsora	F		1952	NA	NA	1	0	1	0	0	0	0	0	0	0	wild
RBINS	21664	Taphozous mauritianus	Taphozous mauritianus	Taphozous	EMBALLONURIDAE	CHIROPTERA	Zaire	Bluwa, Haut Ituri, Zaire			1952	0	0	0	0	0	1	0	0	0	0	0	1	wild
RBINS	38309	Urogale everetti	Urogale everetti	Urogale	TUPAIIDAE	SCANDENTIA	Philippines	Mindanao Island - South Cotabato Tasaday Manobo Special Forest Reserve Around Mt Tasaday 1000-1100m			1998	1	1	1	1	1	1	1	1	1	1	1	1	wild
RBINS	38310	Urogale everetti	Urogale everetti	Urogale	TUPAIIDAE	SCANDENTIA	Philippines	Mindanao Island - South Cotabato Tasaday Manobo Special Forest Reserve Around Mt Tasaday 1000-1100m			1998	NA	NA	NA	NA	0	0	NA	NA	0	0	0	0	wild
RBINS	38312	Urogale everetti	Urogale everetti	Urogale	TUPAIIDAE	SCANDENTIA	Philippines	Mindanao Island - South Cotabato Tasaday Manobo Special Forest Reserve Around Mt Tasaday 1000-1100m			1998	NA	NA	0	0	1	0	0	0	0	0	1	0	wild
RBINS	38314	Urogale everetti	Urogale everetti	Urogale	TUPAIIDAE	SCANDENTIA	Philippines	Mindanao Island - South Cotabato Tasaday Manobo Special Forest Reserve Around Mt Tasaday 1000-1100m			1998	1	1	NA	NA	1	1	1	0	NA	NA	1	1	wild
RBINS	38316	Urogale everetti	Urogale everetti	Urogale	TUPAIIDAE	SCANDENTIA	Philippines	Mindanao Island - South Cotabato Tasaday Manobo Special Forest Reserve Around Mt Tasaday 1000-1100m			1998	NA	NA	1	1	1	1	1	1	1	1	1	1	wild
RBINS	38315	Urogale everetti	Urogale everetti	Urogale	TUPAIIDAE	SCANDENTIA	Philippines	Mindanao Island - South Cotabato Tasaday Manobo Special Forest Reserve Around Mt Tasaday 1000-1100m			1998	NA	NA	NA	NA	1	1	1	1	1	1	1	1	wild
RBINS	38313	Urogale everetti	Urogale everetti	Urogale	TUPAIIDAE	SCANDENTIA	Philippines	Mindanao Island - South Cotabato Tasaday Manobo Special Forest Reserve Around Mt Tasaday 1000-1100m			1998	NA	NA	0	0	0	0	1	1	0	1	0	1	wild
RBINS	38311	Urogale everetti	Urogale everetti	Urogale	TUPAIIDAE	SCANDENTIA	Philippines	Mindanao Island - South Cotabato Tasaday Manobo Special Forest Reserve Around Mt Tasaday 1000-1100m			1998	NA	NA	0	0	0	1	0	0	0	0	1	1	wild
RBINS	38308	Urogale everetti	Urogale everetti	Urogale	TUPAIIDAE	SCANDENTIA	Philippines	Mindanao Island - South Cotabato Tasaday Manobo Special Forest Reserve Around Mt Tasaday 1000-1100m			1998	NA	NA	NA	NA	0	1	NA	NA	1	1	1	1	wild
RBINS	663B	Varecia variegata	Varecia variegata	Varecia	LEMURIDAE	PRIMATES	Madagascar	Madagascar	M			1	1	2	2	2	2	1	0	2	0	1	1	wild
RBINS	663	Varecia variegata	Varecia variegata	Varecia	LEMURIDAE	PRIMATES						0	0	1	1	0	0	0	0	1	1	1	1	wild
RBINS	664	Varecia variegata	Varecia variegata	Varecia	LEMURIDAE	PRIMATES						NA	NA	1	1	1	1	0	0	0	0	0	0	wild

## Sheet: Table_S2_wild_species_scores
Species	Incisor Score	Canine Score	Molar Score	Incisor Binary	Canine Binary	Molar Binary	Proteins & Fats	Sugars & Starches	Fiber
Acinonyx jubatus	0.00980392	0	0.025	0	0	0	91.878	1.9768	6.14523
Ailuropoda melanoleuca	0.344444	0.398148	0.583333	1	1	1	17.4256	48.784	33.7904
Ailurus fulgens	0	0	0.025	0	0	0	14.9012	49.1583	35.9405
Alouatta caraya	NA	NA	0.666667	NA	NA	1	17.8052	58.6837	23.5111
Anomalurus derbianus	0.291667	NA	0.666667	1	NA	1	20.4505	47.5018	32.0474
Antechinus stuartii	0.00833333	0	0.0166667	0	0	0	63.959	17.897	18.144
Arctictis binturong	0.148148	0.15	0.402778	1	1	1	38.4044	44.26	17.3357
Arvicola amphibius	0	NA	0.666667	0	NA	1	28.7764	44.3505	26.8731
Babyrousa babyrussa	0.90625	0.444444	0.65	1	1	1	15.6325	61.313	23.0545
Bos javanicus	NA	NA	0.666667	NA	NA	1	14.8052	49.4611	35.7337
Bubalus depressicornis	NA	NA	0.888889	NA	NA	1	12.3438	53.9025	33.7537
Caenolestes fuliginosus	0	0	0.0625	0	0	0	74.7023	12.3254	12.9722
Callithrix jacchus	0.0740741	0.0740741	0.0555556	0	0	0	31.0096	50.5649	18.4254
Capreolus capreolus	0.166667	NA	0.758772	1	NA	1	15.0548	52.4626	32.4827
Castor fiber	0.142857	NA	0.691667	1	NA	1	13.8141	48.8552	37.3309
Cercopithecus diana	0.350877	0.361111	0.558333	1	1	1	23.8811	56.8167	19.3022
Cercopithecus mitis	0.490741	0.466667	0.683333	1	1	1	25.355	55.8299	18.815
Cervus elaphus	0.309524	NA	0.736842	1	NA	1	13.9185	48.8992	37.1823
Choloepus didactylus	NA	0.969697	0.969697	NA	1	1	13.1658	59.4858	27.3484
Chrysochloris asiatica	0	0	0.0333333	0	0	0	68.3688	17.5359	14.0954
Chrysocyon brachyurus	0	0	0.0833333	0	0	0	57.46	26.2997	16.2402
Connochaetes taurinus	NA	NA	0.708333	NA	NA	1	12.0856	47.3061	40.6083
Dasyurus viverrinus	0	0	0	0	0	0	71.6976	12.0414	16.261
Desmodus rotundus	0	0	0	0	0	0	96.142	0	3.858
Didelphis marsupialis	0.0555556	0.0833333	0.197917	0	0	1	37.3693	44.5324	18.0983
Dromiciops gliroides	0	0	0.0416667	0	0	0	65.1782	18.3347	16.487
Dugong dugon	0.333333	NA	0.909091	1	NA	1	18.3398	55.098	26.5622
Echymipera kalubu	0.0740741	0.0648148	0.138889	0	0	1	41.6909	42.9677	15.3414
Elephantulus brachyrhynchus	0	0	0.208333	0	0	1	64.4621	26.1058	9.43182
Elephantulus fuscipes	0	0	0.175439	0	0	1	67.438	23.6956	8.86607
Petrosaltator rozeti	0	0	0.101852	0	0	1	67.0279	20.312	12.6598
Elephas maximus	NA	0	0.25	NA	0	1	12.6599	49.241	38.0992
Equus grevyi	0.180556	0.266667	0.347222	1	1	1	12.9518	47.5991	39.449
Erethizon dorsatum	0.12963	NA	0.675439	1	NA	1	14.4552	51.9065	33.6383
Erinaceus europaeus	0.037037	0.5	0.383333	0	1	1	67.457	17.5562	14.9867
Eulemur fulvus	0	0.0833333	0.291667	0	0	1	16.5923	62.7532	20.6545
Eulemur mongoz	0.0888889	0.1875	0.598039	0	1	1	17.0292	65.8226	17.1482
Galemys pyrenaicus	0.0175439	0.00833333	0.158333	0	0	1	70.4818	13.42	16.0983
Galeopterus variegatus	0.357143	0.546667	0.801282	1	1	1	16.0822	56.6243	27.2935
Gazella dorcas	NA	NA	0.608696	NA	NA	1	17.6335	46.6795	35.687
Genetta tigrina	0	0	0.00833333	0	0	0	66.0262	18.7208	15.253
Giraffa camelopardalis	0.733333	NA	0.716667	1	NA	1	14.4721	54.3736	31.1543
Globicephala melas	NA	NA	0.5	NA	NA	1	89.3099	0.41362	10.2765
Gorilla gorilla	0.416667	0.583333	0.666667	1	1	1	14.8561	54.6575	30.4864
Grampus griseus	NA	NA	0.333333	NA	NA	1	89.031	0.62358	10.3453
Halichoerus grypus	0.0454545	0.111111	0.166667	0	1	1	84.1554	0.96372	14.8808
Helarctos malayanus	0.472222	0.385965	0.5	1	1	1	40.5446	45.6421	13.8131
Galerella sanguineus	0	0.00833333	0.0916667	0	0	0	80.2091	6.19781	13.593
Hippopotamus amphibius	0.444444	0.509259	0.527778	1	1	1	23.1357	40.8064	36.0579
Hipposideros caffer	0	0.00833333	0.1	0	0	0	55.4885	36.1964	8.31436
Hyaena hyaena	0.0902778	0.0763889	0.277778	0	0	1	72.3617	17.6684	9.96983
Hydrochoerus hydrochaeris	0	NA	0.208333	0	NA	1	14.8283	48.9148	36.2569
Hydrurga leptonyx	0	0	0	0	0	0	75.6157	7.37746	17.0065
Hypsignathus monstrosus	0.0238095	0.0980392	0.133333	0	0	1	18.5254	66.7417	14.7329
Hystrix africaeaustralis	0	NA	0.166667	0	NA	1	13.6339	61.6481	24.718
Kobus kob	NA	NA	0.583333	NA	NA	1	12.0856	47.3061	40.6083
Lagidium viscacia	0.0350877	NA	0.587719	0	NA	1	28.1682	43.2938	28.538
Lavia frons	0.037037	0.138889	0.222222	0	1	1	68.6275	17.0682	14.3041
Lemur catta	0	0.0333333	0.166667	0	0	1	16.8853	58.7809	24.3338
Leopardus colocolo	0.00793651	0.030303	0.159091	0	0	1	77.6976	7.18413	15.1182
Leptailurus serval	0	0	0.142857	0	0	1	79.4791	6.05482	14.466
Lepus timidus	0.0595238	NA	0.166667	0	NA	1	13.2279	52.8192	33.9529
Loxodonta africana	NA	0	0.78125	NA	0	1	11.3419	47.2962	41.3618
Lutra lutra	0.166667	0.125	0.277778	1	1	1	77.1915	5.73499	17.0735
Lycaon pictus	0.0520833	0.0392157	0.0588235	0	0	0	90.1823	2.81056	7.00708
Lynx canadensis	0	0	0.0222222	0	0	0	78.3592	5.50245	16.1383
Macaca nigra	0	0	0.166667	0	0	1	43.3924	31.7772	24.8303
Macropus fuliginosus	0.320513	NA	0.733333	1	NA	1	12.8074	47.5502	39.6423
Notamacropus rufogriseus	0.458333	NA	0.791667	1	NA	1	13.048	47.6316	39.3203
Marmota marmota	0.214286	NA	0.946237	1	NA	1	16.5756	54.5651	28.8593
Meles meles	0.0777778	0.0777778	0.208333	0	0	1	71.9632	14.1706	13.8663
Melursus ursinus	0.216667	0.324561	0.4	1	1	1	47.2158	40.9948	11.7888
Monophyllus plethodon	0	0	0	0	0	0	17.7781	68.7843	13.4376
Monophyllus redmani	0	0.047619	0	0	0	0	17.7781	68.7843	13.4376
Mops condylurus	0.0416667	0.0583333	0.0666667	0	0	0	66.7751	19.7669	13.4579
Muntiacus muntjak	0.708333	0.166667	0.783333	1	1	1	18.929	58.3839	22.6871
Muntiacus reevesi	0.166667	0	0.472222	1	0	1	12.8264	51.5594	35.6142
Mustela nivalis	0	0	0	0	0	0	80.8449	6.93708	12.218
Myoprocta pratti	0.101852	NA	0.570175	1	NA	1	14.6903	60.6714	24.6383
Noctilio leporinus	0	0.0583333	0.158333	0	0	1	76.1212	9.62145	14.2573
Notoryctes typhlops	0	0	0.142857	0	0	1	68.4675	17.9104	13.622
Nycticebus coucang	0.0128205	0	0.0384615	0	0	0	36.6896	46.6018	16.7084
Ochotona alpina	0.116667	NA	0.622807	1	NA	1	15.1366	51.1117	33.7517
Odobenus rosmarus	NA	0	0.157407	NA	0	1	56.228	11.3285	32.4434
Okapia johnstoni	NA	NA	0.833333	NA	NA	1	15.5608	55.9133	28.526
Orcinus orca	NA	NA	0.305556	NA	NA	1	78.3788	9.6087	12.0122
Orycteropus afer	NA	NA	0.0606061	NA	NA	0	59.5148	33.1923	7.29234
Oryctolagus cuniculus	0	NA	0.577778	0	NA	1	12.9649	48.067	38.9681
Oryzorictes tetradactylus	0	0	0.105263	0	0	1	67.4554	14.1296	18.4148
Ovibos moschatus	0.333333	NA	0.62037	1	NA	1	12.8016	50.0628	37.1356
Ovis ammon	0.333333	NA	0.733333	1	NA	1	16.8474	47.1154	36.0372
Ovis aries	0	0	0.736111	0	0	1	14.5676	47.8402	37.5922
Pan troglodytes	0.233333	0.266667	0.633333	1	1	1	18.1974	59.3916	22.411
Panthera leo	0.0650407	0.0714286	0.0753968	0	0	0	91.8864	2.25286	5.86065
Panthera tigris	0.0757576	0.104167	0.104167	0	1	1	92.5798	2.19678	5.22342
Perodicticus potto	0.117647	0.137255	0.0909091	1	1	0	28.6133	52.4141	18.9725
Petrodromus tetradactylus	0.00980392	0	0.037037	0	0	0	64.4068	25.8632	9.72963
Phacochoerus africanus	0.3	0.166667	0.0333333	1	1	0	13.322	56.05	30.628
Phalanger orientalis	0.0526316	0.037037	0.421053	0	0	1	17.8014	59.6493	22.5493
Phascolarctos cinereus	0.25	0.333333	1	1	1	1	11.3772	54.3197	34.3032
Phoca vitulina	0.154762	0.0740741	0.192982	1	0	1	84.1911	1.86549	13.9435
Phocoena phocoena	NA	NA	0	NA	NA	0	88.3725	0.88004	10.7475
Phyllostomus hastatus	0	0	0	0	0	0	62.1598	25.001	12.8391
Platanista gangetica	NA	NA	0.255556	NA	NA	1	75.0654	7.79359	17.141
Platyrrhinus vittatus	0.00925926	0.0277778	0.268519	0	0	1	30.1899	53.5255	16.2845
Pongo pygmaeus	0.791667	0.65	0.654762	1	1	1	18.2994	59.1113	22.5892
Presbytis melalophos	NA	0	0.333333	NA	0	1	15.9298	55.7288	28.3415
Prionailurus bengalensis	0.0104167	0.00925926	0.192982	0	0	1	80.3144	4.80752	14.878
Procavia capensis	0	NA	0.5	0	NA	1	13.6749	48.888	37.437
Procolobus badius	0.636364	0.541667	0.805556	1	1	1	14.3705	57.4815	28.1481
Procyon lotor	0.0740741	0.0740741	0.183333	0	0	1	37.0371	45.075	17.8879
Pseudalopex griseus	0.166667	0	0.5	1	0	1	69.9475	13.6122	16.4403
Lycalopex gymnocercus	0.037037	0.0462963	0.287037	0	0	1	65.5585	18.7729	15.6685
Pteropus vampyrus	0.171569	0.210526	0.5	1	1	1	10.6086	72.0861	17.3053
Puma concolor	0.0724638	0.0902778	0.193333	0	0	1	83.0337	6.8815	10.0847
Rattus fuscipes	0.00833333	NA	0.683333	0	NA	1	49.6799	32.2958	18.0241
Rupicapra rupicapra	0.333333	NA	0.941176	1	NA	1	17.5399	47.444	35.0162
Sarcophilus harrisii	0	0	0	0	0	0	83.0293	5.50407	11.4666
Sciurus vulgaris	0	NA	0.158333	0	NA	1	25.7078	55.3267	18.9654
Suncus murinus	0.0583333	NA	0.133333	0	NA	1	50.8195	38.0787	11.1014
Sus scrofa	0.166667	0.27381	0.566667	1	1	1	16.9878	55.0378	27.9745
Syncerus caffer	0.625	NA	0.7	1	NA	1	12.7427	49.2579	37.9994
Talpa europaea	0	0.0166667	0.0333333	0	0	0	81.4314	9.61142	8.95714
Taphozous mauritianus	0.0833333	0.0980392	0.176471	0	0	1	63.8947	20.1506	15.9544
Tapirus indicus	0.0833333	0	0.666667	0	0	1	13.8577	56.5035	29.6388
Thomomys bottae	0.0138889	NA	0.263889	0	NA	1	14.3945	64.627	20.9784
Thomomys bulbivorus	0	NA	0	0	NA	0	14.0854	66.7453	19.1692
Trachops cirrhosus	0	0.00833333	0.0416667	0	0	0	71.7087	13.2644	15.0267
Tragelaphus angasii	NA	NA	0.666667	NA	NA	1	14.9732	48.2828	36.7439
Tragelaphus oryx	0.388889	NA	0.657407	1	NA	1	13.942	47.934	38.124
Tremarctos ornatus	0.488889	0.555556	0.635417	1	1	1	22.2939	54.9282	22.7779
Trichechus manatus	NA	NA	0.466667	NA	NA	1	20.5191	48.6365	30.8446
Trichosurus vulpecula	0	0	0	0	0	0	23.6695	50.1873	26.1433
Tupaia montana	0.00980392	0.0166667	0.119658	0	0	1	45.3974	38.8893	15.7132
Tursiops truncatus	NA	NA	0.375	NA	NA	1	85.4156	3.06421	11.5202
Urogale everetti	0.240741	0.166667	0.231481	1	1	1	73.52	15.9452	10.5346
Ursus arctos	0.323529	0.35	0.441667	1	1	1	48.4464	30.9217	20.6318
Ursus maritimus	0.0294118	0.0666667	0.175	0	0	1	70.6642	17.538	11.7972
Ursus thibetanus	0.0833333	0.0740741	0.12963	0	0	1	30.8305	46.5281	22.6415
Varecia variegata	0.1	0.333333	0.277778	0	1	1	12.3078	68.552	19.1402
Vulpes vulpes	0.030303	0.125	0.0438596	0	1	0	74.5468	11.6769	13.7762
Zalophus californianus	0.333333	0.75	1	1	1	1	88.2735	0.76562	10.9609

## Sheet: Table_S3_post_hoc_tests
A: Post hoc Tukey's test for calculus score by tooth type
Tooth types	diff	lwr	upr	p adj
Incisor-Canine	0.000388853	-0.0425425	0.0433202	0.999751
Molar-Canine	0.214382	0.173255	0.255508	0
Molar-Incisor	0.213993	0.175268	0.252718	0
B: Post hoc Tukey's test for molar calculus score by diet group
Diet groups	diff	lwr	upr	p adj
Frugivore-Animalivore	0.310499	0.161426	0.459572	1.9e-06
Herbivore-Animalivore	0.466611	0.342332	0.590889	0
Omnivore-Animalivore	0.220366	0.0792496	0.361483	0.0004964
Herbivore-Frugivore	0.156112	-0.00372065	0.315944	0.0582091
Omnivore-Frugivore	-0.0901327	-0.263382	0.0831162	0.529191
Omnivore-Herbivore	-0.246244	-0.398683	-0.0938058	0.0002938
C: Post hoc Tukey's test for molar calculus score by captivity status and diet group
Captivity status	diff	lwr	upr	p adj
wild-captive	0.0135089	-0.0206883	0.0477062	0.438353
Captivity status:Diet group	diff	lwr	upr	p adj
wild:Animalivore-captive:Animalivore	-0.0796727	-0.200484	0.0411388	0.47984
captive:Frugivore-captive:Animalivore	0.0507002	-0.0812828	0.182683	0.940984
wild:Frugivore-captive:Animalivore	0.16628	0.0365436	0.296016	0.002677
captive:Herbivore-captive:Animalivore	0.231601	0.0982974	0.364905	4.6e-06
wild:Herbivore-captive:Animalivore	0.36743	0.242951	0.491909	0
captive:Omnivore-captive:Animalivore	0.0766195	-0.0685646	0.221804	0.748274
wild:Omnivore-captive:Animalivore	0.0861614	-0.0476174	0.21994	0.511918
captive:Frugivore-wild:Animalivore	0.130373	0.0400813	0.220665	0.0003436
wild:Frugivore-wild:Animalivore	0.245952	0.158978	0.332927	0
captive:Herbivore-wild:Animalivore	0.311274	0.219062	0.403485	0
wild:Herbivore-wild:Animalivore	0.447103	0.368185	0.526021	0
captive:Omnivore-wild:Animalivore	0.156292	0.0476116	0.264973	0.0003714
wild:Omnivore-wild:Animalivore	0.165834	0.0729373	0.258731	2.1e-06
wild:Frugivore-captive:Frugivore	0.11558	0.0136549	0.217504	0.0138281
captive:Herbivore-captive:Frugivore	0.180901	0.0744724	0.287329	8.3e-06
wild:Herbivore-captive:Frugivore	0.31673	0.221587	0.411873	0
captive:Omnivore-captive:Frugivore	0.0259193	-0.0950583	0.146897	0.998105
wild:Omnivore-captive:Frugivore	0.0354612	-0.0715618	0.142484	0.973458
captive:Herbivore-wild:Frugivore	0.0653212	-0.0383078	0.16895	0.540711
wild:Herbivore-wild:Frugivore	0.201151	0.10915	0.293151	0
captive:Omnivore-wild:Frugivore	-0.0896603	-0.208183	0.0288621	0.295503
wild:Omnivore-wild:Frugivore	-0.0801183	-0.184358	0.0241213	0.275569
wild:Herbivore-captive:Herbivore	0.135829	0.0388628	0.232796	0.0006076
captive:Omnivore-captive:Herbivore	-0.154981	-0.277398	-0.0325645	0.0032201
wild:Omnivore-captive:Herbivore	-0.14544	-0.254087	-0.0367922	0.0013398
captive:Omnivore-wild:Herbivore	-0.290811	-0.403554	-0.178067	0
wild:Omnivore-wild:Herbivore	-0.281269	-0.378888	-0.18365	0
wild:Omnivore-captive:Omnivore	0.00954192	-0.113392	0.132476	0.999998
D: Post hoc Tukey's test for molar calculus score by species and museum
Species	diff	lwr	upr	p adj
G. variegatus-C. capreolus	0.0139553	-0.180806	0.208717	0.999632
P. concolor-C. capreolus	-0.566464	-0.751494	-0.381434	0
P. leo-C. capreolus	-0.683375	-0.846139	-0.520611	0
P. vampyrus-C. capreolus	-0.258772	-0.423457	-0.0940863	0.000348
P. concolor-G. variegatus	-0.58042	-0.791017	-0.369822	0
P. leo-G. variegatus	-0.69733	-0.888661	-0.506	0
P. vampyrus-G. variegatus	-0.272727	-0.465695	-0.0797596	0.0016123
P. leo-P. concolor	-0.116911	-0.298326	0.0645042	0.380019
P. vampyrus-P. concolor	0.307692	0.124551	0.490833	0.0001147
P. vampyrus-P. leo	0.424603	0.263989	0.585217	0
Species:Muesum	diff	lwr	upr	p adj
G. variegatus:NHM Vienna-C. capreolus:NHM Vienna	-0.0416667	-0.423321	0.339987	1
P. leo:NHM Vienna-C. capreolus:NHM Vienna	-0.782407	-1.07882	-0.485998	0
P. vampyrus:NHM Vienna-C. capreolus:NHM Vienna	-0.25	-0.538503	0.0385033	0.162728
G. variegatus:NHMUK-C. capreolus:NHM Vienna	-0.00595238	-0.323868	0.311963	1
P. concolor:NHMUK-C. capreolus:NHM Vienna	-0.494048	-0.811963	-0.176132	6.17e-05
P. leo:NHMUK-C. capreolus:NHM Vienna	-0.658333	-0.946837	-0.36983	0
C. capreolus:NMS-C. capreolus:NHM Vienna	-0.0694444	-0.365853	0.226965	0.999949
P. concolor:NMS-C. capreolus:NHM Vienna	-0.722222	-1.05536	-0.389087	0
P. leo:NMS-C. capreolus:NHM Vienna	-0.708333	-1.20804	-0.208631	0.0003879
P. vampyrus:NMS-C. capreolus:NHM Vienna	-0.333333	-0.621837	-0.04483	0.0097199
P. leo:NHM Vienna-G. variegatus:NHM Vienna	-0.740741	-1.12841	-0.353076	4e-07
P. vampyrus:NHM Vienna-G. variegatus:NHM Vienna	-0.208333	-0.589987	0.173321	0.837245
G. variegatus:NHMUK-G. variegatus:NHM Vienna	0.0357143	-0.368632	0.44006	1
P. concolor:NHMUK-G. variegatus:NHM Vienna	-0.452381	-0.856727	-0.048035	0.0146083
P. leo:NHMUK-G. variegatus:NHM Vienna	-0.616667	-0.998321	-0.235013	2.62e-05
C. capreolus:NMS-G. variegatus:NHM Vienna	-0.0277778	-0.415442	0.359887	1
P. concolor:NMS-G. variegatus:NHM Vienna	-0.680556	-1.09697	-0.264137	2.02e-05
P. leo:NMS-G. variegatus:NHM Vienna	-0.666667	-1.22535	-0.107982	0.0062953
P. vampyrus:NMS-G. variegatus:NHM Vienna	-0.291667	-0.673321	0.0899874	0.336134
P. vampyrus:NHM Vienna-P. leo:NHM Vienna	0.532407	0.235998	0.828816	2e-06
G. variegatus:NHMUK-P. leo:NHM Vienna	0.776455	0.451349	1.10156	0
P. concolor:NHMUK-P. leo:NHM Vienna	0.28836	-0.0367466	0.613466	0.13802
P. leo:NHMUK-P. leo:NHM Vienna	0.124074	-0.172335	0.420483	0.976786
C. capreolus:NMS-P. leo:NHM Vienna	0.712963	0.408854	1.01707	0
P. concolor:NMS-P. leo:NHM Vienna	0.0601852	-0.279819	0.40019	0.999998
P. leo:NMS-P. leo:NHM Vienna	0.0740741	-0.430234	0.578382	1
P. vampyrus:NMS-P. leo:NHM Vienna	0.449074	0.152665	0.745483	0.0001052
G. variegatus:NHMUK-P. vampyrus:NHM Vienna	0.244048	-0.0738676	0.561963	0.328992
P. concolor:NHMUK-P. vampyrus:NHM Vienna	-0.244048	-0.561963	0.0738676	0.328992
P. leo:NHMUK-P. vampyrus:NHM Vienna	-0.408333	-0.696837	-0.11983	0.000399
C. capreolus:NMS-P. vampyrus:NHM Vienna	0.180556	-0.115853	0.476965	0.705479
P. concolor:NMS-P. vampyrus:NHM Vienna	-0.472222	-0.805357	-0.139087	0.0003879
P. leo:NMS-P. vampyrus:NHM Vienna	-0.458333	-0.958036	0.0413691	0.106964
P. vampyrus:NMS-P. vampyrus:NHM Vienna	-0.0833333	-0.371837	0.20517	0.99942
P. concolor:NHMUK-G. variegatus:NHMUK	-0.488095	-0.832923	-0.143268	0.0003983
P. leo:NHMUK-G. variegatus:NHMUK	-0.652381	-0.970296	-0.334466	0
C. capreolus:NMS-G. variegatus:NHMUK	-0.0634921	-0.388598	0.261614	0.999995
P. concolor:NMS-G. variegatus:NHMUK	-0.71627	-1.07518	-0.357362	1e-07
P. leo:NMS-G. variegatus:NHMUK	-0.702381	-1.21962	-0.18514	0.0008395
P. vampyrus:NMS-G. variegatus:NHMUK	-0.327381	-0.645296	-0.00946577	0.0372617
P. leo:NHMUK-P. concolor:NHMUK	-0.164286	-0.482201	0.153629	0.884699
C. capreolus:NMS-P. concolor:NHMUK	0.424603	0.0994968	0.74971	0.0016165
P. concolor:NMS-P. concolor:NHMUK	-0.228175	-0.587082	0.130733	0.641877
P. leo:NMS-P. concolor:NHMUK	-0.214286	-0.731527	0.302955	0.978765
P. vampyrus:NMS-P. concolor:NHMUK	0.160714	-0.157201	0.478629	0.900463
C. capreolus:NMS-P. leo:NHMUK	0.588889	0.29248	0.885298	1e-07
P. concolor:NMS-P. leo:NHMUK	-0.0638889	-0.397024	0.269246	0.999996
P. leo:NMS-P. leo:NHMUK	-0.05	-0.549702	0.449702	1
P. vampyrus:NMS-P. leo:NHMUK	0.325	0.0364967	0.613503	0.0134208
P. concolor:NMS-C. capreolus:NMS	-0.652778	-0.992782	-0.312773	3e-07
P. leo:NMS-C. capreolus:NMS	-0.638889	-1.1432	-0.134581	0.0026202
P. vampyrus:NMS-C. capreolus:NMS	-0.263889	-0.560298	0.0325201	0.134301
P. leo:NMS-P. concolor:NMS	0.0138889	-0.512844	0.540621	1
P. vampyrus:NMS-P. concolor:NMS	0.388889	0.0557539	0.722024	0.0084845
P. vampyrus:NMS-P. leo:NMS	0.375	-0.124702	0.874702	0.365606

## Sheet: Table_S4_sensitivity_analysis
A: Sensitivity analyes for species sampling (Pagel's Lambda)
Influential species for lambda:
Phacochoerus africanus	Elephas maximus	Loxodonta africana	Choloepus didactylus	Ursus thibetanus	Sciurus vulgaris
Species removed	lambda	DF	Change (%)	Pval
Phacochoerus africanus	0.866264	0.038562	4.7	9.19892e-15
Elephas maximus	0.860222	0.0325198	3.9	3.46281e-14
Loxodonta africana	0.853385	0.0256824	3.1	7.20464e-14
Choloepus didactylus	0.810336	-0.0173661	2.1	1.79157e-13
Ursus thibetanus	0.844993	0.0172907	2.1	1.28641e-13
Sciurus vulgaris	0.842218	0.0145157	1.8	2.64203e-14
B: Sensitivity analyses for family-level representation (Pagel's Lambda)
Clades with >=5 species tested:
Bovidae	Felidae	Ursidae
clade.removed	N.species	estimate	DIF.est	Change (%)	Pval	m.null.estimate	Pval.randomization
Bovidae	10	0.794119	-0.0335834	4.1	3.98908e-08	0.828907	0.06
Felidae	8	0.797625	-0.0300775	3.6	7.6486e-11	0.832124	0.02
Ursidae	7	0.839851	0.0121487	1.5	5.70175e-14	0.831226	0.24

## Sheet: Table_S5_predicted_scores
Species	Proteins & Fats	Sugars & Starches	Fiber	Predicted Molar Score
Tachyglossus aculeatus	67.8237	18.0974	14.0787	0.18117
Zaglossus attenboroughi	71.5037	17.385	11.1115	0.131228
Zaglossus bartoni	71.5037	17.385	11.1115	0.131228
Zaglossus bruijni	71.5037	17.385	11.1115	0.131228
Ornithorhynchus anatinus	70.8031	13.9828	15.2141	0.189583
Caluromys philander	23.3196	60.3439	16.3364	0.376225
Caluromys derbianus	37.9588	45.0672	16.974	0.303769
Caluromys lanatus	31.5091	53.6129	14.8779	0.31047
Caluromysiops irrupta	24.4426	63.6709	11.8865	0.312285
Glironia venusta	60.4623	26.5605	12.9771	0.183105
Chironectes minimus	73.0864	10.0359	16.8776	0.205042
Didelphis albiventris	54.3028	30.2452	15.452	0.230597
Didelphis aurita	46.0084	39.8678	14.1236	0.240405
Didelphis imperfecta	79.6602	6.63337	13.7065	0.157468
Didelphis marsupialis	37.3693	44.5324	18.0983	0.317705
Didelphis pernigra	79.6602	6.63337	13.7065	0.157468
Didelphis virginiana	58.5384	25.9952	15.4663	0.219393
Gracilinanus agilis	59.6847	25.1718	15.1433	0.21271
Gracilinanus microtarsus	61.3827	25.8496	12.7675	0.177943
Lestodelphys halli	76.3872	10.5721	13.0407	0.152109
Lutreolina crassicaudata	83.3808	4.75723	11.8619	0.12715
Marmosa andersoni	56.8974	29.2062	13.8963	0.204497
Marmosa lepida	56.993	28.9724	14.0345	0.206012
Marmosa mexicana	41.9888	35.0838	22.9273	0.341487
Marmosa murina	63.2938	21.6503	15.0558	0.203063
Marmosa quichua	56.8974	29.2062	13.8963	0.204497
Marmosa robinsoni	57.1088	27.9371	14.954	0.217064
Marmosa rubra	56.993	28.9724	14.0345	0.206012
Marmosa tyleriana	56.8974	29.2062	13.8963	0.204497
Marmosa xerophila	65.097	23.1431	11.7597	0.154599
Marmosops dorothea	56.993	28.9724	14.0345	0.206012
Marmosops fuscatus	29.807	52.2258	17.9672	0.35298
Marmosops impavidus	41.0239	42.7786	16.1975	0.283001
Marmosops incanus	66.5825	21.3601	12.0572	0.155828
Marmosops invictus	56.7999	29.5446	13.6554	0.201633
Marmosops noctivagus	46.671	38.7773	14.5515	0.243457
Marmosops parvidens	49.777	34.9594	15.2634	0.241859
Metachirus nudicaudatus	64.15	21.6621	14.1877	0.190418
Micoureus alstoni	61.7839	25.2136	13.0023	0.180239
Micoureus demerarae	55.6375	29.4748	14.8875	0.220228
Micoureus paraguayanus	63.2479	19.5096	17.2422	0.227735
Micoureus regina	56.993	28.9724	14.0345	0.206012
Monodelphis adusta	68.2094	12.4992	19.2913	0.238258
Monodelphis americana	75.1853	11.6473	13.1673	0.15569
Monodelphis brevicaudata	70.2899	15.2197	14.4903	0.181603
Monodelphis dimidiata	60.3944	23.1114	16.4941	0.226358
Monodelphis domestica	72.5459	12.3071	15.1469	0.185746
Monodelphis emiliae	71.7609	14.7232	13.5159	0.166217
Monodelphis glirina	71.7609	14.7232	13.5159	0.166217
Monodelphis iheringi	71.7609	14.7232	13.5159	0.166217
Monodelphis kunsi	71.7609	14.7232	13.5159	0.166217
Monodelphis maraxina	71.7609	14.7232	13.5159	0.166217
Monodelphis osgoodi	71.7609	14.7232	13.5159	0.166217
Monodelphis palliolata	71.7609	14.7232	13.5159	0.166217
Monodelphis rubida	71.7609	14.7232	13.5159	0.166217
Monodelphis scalops	71.7609	14.7232	13.5159	0.166217
Monodelphis sorex	71.0118	15.5273	13.4608	0.166839
Monodelphis theresa	71.7609	14.7232	13.5159	0.166217
Monodelphis umbristriata	71.7609	14.7232	13.5159	0.166217
Monodelphis unistriata	71.7609	14.7232	13.5159	0.166217
Philander andersoni	72.0464	15.5559	12.3976	0.150006
Philander frenatus	45.6075	31.688	22.7045	0.326757
Philander mcilhennyi	79.0114	7.08839	13.9001	0.16077
Philander opossum	52.3303	34.5434	13.1262	0.20719
Thylamys elegans	66.6004	20.1299	13.2697	0.17302
Thylamys macrurus	56.993	28.9724	14.0345	0.206012
Thylamys pusillus	46.5891	37.6378	15.7729	0.258091
Thylamys velutinus	50.9469	24.5886	24.4643	0.323306
Tlacuatzin canescens	49.8787	35.1807	14.9405	0.237726
Caenolestes caniventer	64.1248	21.1888	14.6864	0.196704
Caenolestes fuliginosus	74.7023	12.3254	12.9722	0.153711
Rhyncholestes raphanurus	56.7714	25.7135	17.515	0.246374
Dromiciops gliroides	65.1782	18.3347	16.487	0.215357
Notoryctes caurinus	72.108	14.542	13.3501	0.163347
Notoryctes typhlops	68.4675	17.9104	13.622	0.173901
Thylacinus cynocephalus	80.512	7.61064	11.8773	0.129542
Myrmecobius fasciatus	58.4811	34.6621	6.85623	0.0749163
Dasycercus cristicauda	73.3568	12.4474	14.1956	0.172446
Dasykaluta rosamondae	75.1853	11.6473	13.1673	0.15569
Dasyuroides byrnei	76.8686	9.36697	13.7643	0.16146
Dasyurus albopunctatus	69.3583	16.3988	14.2426	0.18023
Dasyurus geoffroii	75.6923	8.81401	15.4936	0.185229
Dasyurus hallucatus	80.0696	7.28513	12.6452	0.141771
Dasyurus maculatus	78.5552	7.98635	13.4584	0.15515
Dasyurus spartacus	67.6497	14.096	18.2542	0.22902
Dasyurus viverrinus	71.6976	12.0414	16.261	0.200305
Myoictis melas	40.2293	37.0673	22.7032	0.346493
Neophascogale lorentzi	75.1853	11.6473	13.1673	0.15569
Parantechinus apicalis	51.2897	38.5716	10.1386	0.164479
Phascolosorex dorsalis	69.3583	16.3988	14.2426	0.18023
Pseudantechinus bilarni	69.3583	16.3988	14.2426	0.18023
Pseudantechinus macdonnellensis	69.3583	16.3988	14.2426	0.18023
Pseudantechinus mimulus	69.3583	16.3988	14.2426	0.18023
Pseudantechinus ningbing	69.3583	16.3988	14.2426	0.18023
Pseudantechinus roryi	69.3583	16.3988	14.2426	0.18023
Pseudantechinus woolleyae	69.3583	16.3988	14.2426	0.18023
Sarcophilus harrisii	83.0293	5.50407	11.4666	0.12078
Antechinus adustus	76.0462	8.32584	15.6279	0.186408
Antechinus agilis	76.0462	8.32584	15.6279	0.186408
Antechinus bellus	69.3583	16.3988	14.2426	0.18023
Antechinus flavipes	67.7886	15.1926	17.0187	0.215824
Antechinus godmani	75.1853	11.6473	13.1673	0.15569
Antechinus leo	69.3583	16.3988	14.2426	0.18023
Antechinus minimus	76.0462	8.32584	15.6279	0.186408
Antechinus stuartii	63.959	17.897	18.144	0.235465
Antechinus subtropicus	76.0462	8.32584	15.6279	0.186408
Antechinus swainsonii	54.5645	24.746	20.6894	0.282455
Murexia longicaudata	75.1853	11.6473	13.1673	0.15569
Paramurexia rothschildi	75.1853	11.6473	13.1673	0.15569
Phascogale calura	76.0857	8.5712	15.343	0.182873
Phascogale tapoatafa	62.4398	24.3739	13.1862	0.181197
Antechinomys laniger	72.5841	13.716	13.6998	0.167232
Ningaui ridei	66.6258	18.7614	14.6126	0.190381
Ningaui timealeyi	62.0889	23.1351	14.7756	0.202468
Ningaui yvonnae	71.5284	13.2475	15.224	0.188417
Sminthopsis aitkeni	79.2809	9.9419	10.777	0.113005
Sminthopsis archeri	79.2809	9.9419	10.777	0.113005
Sminthopsis bindi	79.2809	9.9419	10.777	0.113005
Sminthopsis boullangerensis	79.2809	9.9419	10.777	0.113005
Sminthopsis butleri	68.2094	12.4992	19.2913	0.238258
Sminthopsis crassicaudata	73.1696	11.5897	15.2405	0.185864
Sminthopsis dolichura	79.2809	9.9419	10.777	0.113005
Sminthopsis douglasi	79.2809	9.9419	10.777	0.113005
Sminthopsis fuliginosus	79.2809	9.9419	10.777	0.113005
Sminthopsis gilberti	79.2809	9.9419	10.777	0.113005
Sminthopsis granulipes	68.9579	15.1957	15.8461	0.200468
Sminthopsis griseoventer	79.2809	9.9419	10.777	0.113005
Sminthopsis hirtipes	79.2809	9.9419	10.777	0.113005
Sminthopsis leucopus	75.1853	11.6473	13.1673	0.15569
Sminthopsis longicaudata	72.1244	14.0983	13.7772	0.169064
Sminthopsis macroura	71.9587	10.9191	17.1221	0.209496
Sminthopsis murina	67.518	15.8853	16.5965	0.211745
Sminthopsis ooldea	69.3583	16.3988	14.2426	0.18023
Sminthopsis psammophila	75.1853	11.6473	13.1673	0.15569
Sminthopsis virginiae	75.1853	11.6473	13.1673	0.15569
Sminthopsis youngsoni	79.2809	9.9419	10.777	0.113005
Planigale gilesi	77.5657	10.3441	12.0901	0.136474
Planigale ingrami	78.5411	10.4691	10.9895	0.117585
Planigale maculata	74.2399	13.2528	12.5072	0.147791
Planigale novaeguineae	79.0313	9.16604	11.8026	0.130081
Planigale tenuirostris	79.0313	9.16604	11.8026	0.130081
Macrotis lagotis	43.0299	43.4058	13.564	0.243851
Macrotis leucura	67.1473	16.7881	16.0645	0.20653
Chaeropus ecaudatus	24.4294	44.1375	31.433	0.485452
Isoodon auratus	67.7548	21.8643	10.3806	0.126523
Isoodon macrourus	60.6588	23.3582	15.9829	0.220035
Isoodon obesulus	63.361	21.1764	15.4625	0.207725
Perameles bougainville	46.9942	37.6411	15.3646	0.252052
Perameles eremiana	46.9942	37.6411	15.3646	0.252052
Perameles gunnii	67.6032	19.3678	13.0291	0.167622
Perameles nasuta	65.8796	18.1732	15.947	0.207809
Peroryctes broadbenti	16.4168	48.7711	34.8121	0.568987
Peroryctes raffrayana	9.11991	74.3672	16.5128	0.533411
Echymipera clara	27.0418	59.2344	13.7237	0.321112
Echymipera kalubu	41.6909	42.9677	15.3414	0.270767
Echymipera rufescens	54.3614	30.2183	15.4201	0.230063
Microperoryctes longicauda	16.4168	48.7711	34.8121	0.568987
Microperoryctes papuensis	16.4168	48.7711	34.8121	0.568987
Phascolarctos cinereus	11.3772	54.3197	34.3032	0.626865
Lasiorhinus krefftii	14.4353	47.7738	37.7909	0.605022
Lasiorhinus latifrons	12.8895	50.3454	36.7651	0.618729
Vombatus ursinus	13.9958	51.4474	34.5568	0.593952
Burramys parvus	41.9792	41.8053	16.2154	0.279527
Cercartetus caudatus	7.7479	82.9511	9.30102	0.459344
Cercartetus concinnus	16.4388	62.9918	20.5693	0.474665
Cercartetus lepidus	78.141	9.98248	11.8764	0.132395
Cercartetus nanus	20.1379	71.903	7.95892	0.273512
Ailurops ursinus	15.4774	57.6919	26.8307	0.53194
Phalanger alexandrae	26.3952	54.1187	19.4861	0.387226
Phalanger carmelitae	26.3952	54.1187	19.4861	0.387226
Phalanger gymnotis	18.725	60.5267	20.7483	0.454727
Phalanger intercastellanus	26.3952	54.1187	19.4861	0.387226
Phalanger lullulae	16.4168	48.7711	34.8121	0.568987
Phalanger matabiru	26.3952	54.1187	19.4861	0.387226
Phalanger matanim	20.0288	59.3281	20.643	0.44274
Phalanger mimicus	26.3952	54.1187	19.4861	0.387226
Phalanger orientalis	17.8014	59.6493	22.5493	0.477866
Phalanger ornatus	18.2513	57.1548	24.5939	0.48922
Phalanger rothschildi	26.3952	54.1187	19.4861	0.387226
Phalanger sericeus	20.0288	59.3281	20.643	0.44274
Phalanger vestitus	26.3952	54.1187	19.4861	0.387226
Spilocuscus kraemeri	13.9403	64.8914	21.1683	0.507015
Spilocuscus maculatus	15.9017	60.7953	23.303	0.502337
Spilocuscus papuensis	13.9403	64.8914	21.1683	0.507015
Spilocuscus rufoniger	13.9403	64.8914	21.1683	0.507015
Strigocuscus celebensis	10.6086	72.0861	17.3053	0.516582
Trichosurus arnhemensis	13.6851	59.5228	26.7921	0.552018
Trichosurus caninus	18.9052	54.8212	26.2735	0.495224
Trichosurus cunninghami	18.5	50.6627	30.8374	0.527499
Trichosurus johnstonii	18.5	50.6627	30.8374	0.527499
Trichosurus vulpecula	23.6695	50.1873	26.1433	0.457477
Wyulda squamicaudata	21.2584	53.2331	25.5085	0.470672
Hemibelideus lemuroides	14.8366	56.4881	28.6752	0.550811
Petauroides volans	13.6084	54.8246	31.5671	0.582308
Petropseudes dahli	16.1184	58.8948	24.9868	0.512533
Pseudocheirus peregrinus	15.5004	57.3511	27.1486	0.533801
Pseudochirulus canescens	15.6766	50.942	33.3814	0.569014
Pseudochirulus caroli	13.4452	58.5132	28.0416	0.563086
Pseudochirulus forbesi	13.4452	58.5132	28.0416	0.563086
Pseudochirulus herbertensis	14.7729	58.8899	26.3372	0.536318
Pseudochirulus mayeri	28.7827	44.1329	27.0844	0.431979
Pseudochirulus schlegeli	14.1958	55.2844	30.5198	0.569272
Pseudochirops albertisii	13.4452	58.5132	28.0416	0.563086
Pseudochirops archeri	14.1958	55.2844	30.5198	0.569272
Pseudochirops corinnae	13.4452	58.5132	28.0416	0.563086
Pseudochirops cupreus	13.4452	58.5132	28.0416	0.563086
Dactylopsila megalura	44.6908	37.8654	17.4436	0.282619
Dactylopsila palpator	44.6908	37.8654	17.4436	0.282619
Dactylopsila tatei	44.6908	37.8654	17.4436	0.282619
Dactylopsila trivirgata	60.2586	25.9487	13.7926	0.194519
Gymnobelideus leadbeateri	22.8749	56.0877	21.0372	0.42428
Petaurus abidi	41.0251	47.9599	11.0148	0.214608
Petaurus australis	21.0522	67.2268	11.7209	0.334365
Petaurus biacensis	22.3955	57.3228	20.2816	0.421248
Petaurus breviceps	21.8651	62.1246	16.0102	0.383232
Petaurus gracilis	41.0251	47.9599	11.0148	0.214608
Petaurus norfolcensis	37.1357	52.5239	10.3403	0.219485
Tarsipes rostratus	18.6823	70.9394	10.3781	0.332612
Acrobates pygmaeus	31.2024	58.3347	10.4627	0.249824
Distoechurus pennatus	24.6421	54.5409	20.8169	0.410216
Hypsiprymnodon moschatus	37.833	46.6503	15.5166	0.288341
Aepyprymnus rufescens	17.2445	55.0098	27.7456	0.520109
Bettongia gaimardi	27.058	55.8942	17.0478	0.359429
Bettongia lesueur	15.701	66.0326	18.2663	0.461189
Bettongia penicillata	28.2168	55.2192	16.5639	0.347475
Bettongia tropica	25.7662	49.4538	24.78	0.434029
Caloprymnus campestris	14.2192	55.7399	30.0409	0.566165
Potorous gilbertii	32.6055	50.5275	16.867	0.327179
Potorous longipes	32.6055	50.5275	16.867	0.327179
Potorous tridactylus	32.113	50.1591	17.7277	0.338491
Lagostrophus fasciatus	13.4986	57.9049	28.5965	0.565936
Dendrolagus bennettianus	13.0002	60.8844	26.1154	0.555946
Dendrolagus dorianus	14.1834	55.3141	30.5025	0.569315
Dendrolagus goodfellowi	14.1958	55.2844	30.5198	0.569272
Dendrolagus inustus	13.0002	60.8844	26.1154	0.555946
Dendrolagus lumholtzi	15.375	56.3416	28.2835	0.542466
Dendrolagus matschiei	13.0002	60.8844	26.1154	0.555946
Dendrolagus mbaiso	13.0002	60.8844	26.1154	0.555946
Dendrolagus pulcherrimus	13.0002	60.8844	26.1154	0.555946
Dendrolagus scottae	13.0002	60.8844	26.1154	0.555946
Dendrolagus spadix	13.0002	60.8844	26.1154	0.555946
Dendrolagus stellarum	13.0002	60.8844	26.1154	0.555946
Dendrolagus ursinus	13.0002	60.8844	26.1154	0.555946
Dorcopsis atrata	13.8011	61.5096	24.6893	0.536044
Dorcopsis hageni	55.9665	33.7741	10.2586	0.152994
Dorcopsis luctuosa	16.4168	48.7711	34.8121	0.568987
Dorcopsis muelleri	13.8011	61.5096	24.6893	0.536044
Dorcopsulus macleayi	13.8067	66.7823	19.411	0.493232
Dorcopsulus vanheurni	12.43	38.43	49.14	0.677696
Lagorchestes conspicillatus	15.0378	52.121	32.8412	0.572933
Lagorchestes hirsutus	15.3862	48.8517	35.762	0.584525
Macropus fuliginosus	12.8074	47.5502	39.6423	0.633434
Macropus giganteus	13.5292	47.7944	38.6764	0.619911
Macropus agilis	12.853	55.0668	32.0802	0.594642
Macropus dorsalis	14.2512	48.0386	37.7102	0.606751
Macropus eugenii	13.5294	47.7945	38.6761	0.619906
Macropus greyi	12.4766	50.5631	36.9603	0.625065
Macropus irma	12.4766	50.5631	36.9603	0.625065
Macropus parma	13.5292	47.7944	38.6764	0.619911
Macropus parryi	13.576	48.3317	38.0923	0.616582
Macropus rufogriseus	13.048	47.6316	39.3203	0.628882
Macropus antilopinus	12.0856	47.3061	40.6083	0.647385
Macropus bernardus	12.0856	47.3061	40.6083	0.647385
Macropus robustus	12.5545	49.0789	38.3666	0.630795
Macropus rufus	12.8074	47.5502	39.6423	0.633434
Onychogalea fraenata	18.1628	45.8689	35.9684	0.558293
Onychogalea lunata	15.7806	66.08	18.1393	0.459117
Onychogalea unguifera	12.0856	47.3061	40.6083	0.647385
Petrogale assimilis	16.0031	50.3262	33.6708	0.567174
Petrogale brachyotis	13.4235	50.4132	36.1633	0.609044
Petrogale burbidgei	10.4898	46.8072	42.703	0.679944
Petrogale coenensis	10.4898	46.8072	42.703	0.679944
Petrogale concinna	13.6253	50.0094	36.3652	0.607587
Petrogale godmani	12.0856	47.3061	40.6083	0.647385
Petrogale herberti	10.4898	46.8072	42.703	0.679944
Petrogale inornata	12.0856	47.3061	40.6083	0.647385
Petrogale lateralis	12.0856	47.3061	40.6083	0.647385
Petrogale mareeba	10.4898	46.8072	42.703	0.679944
Petrogale penicillata	12.9026	48.4255	38.6719	0.627715
Petrogale persephone	10.4898	46.8072	42.703	0.679944
Petrogale purpureicollis	10.4898	46.8072	42.703	0.679944
Petrogale rothschildi	13.4235	50.4132	36.1633	0.609044
Petrogale sharmani	10.4898	46.8072	42.703	0.679944
Petrogale xanthopus	14.402	48.6087	36.9893	0.601521
Setonix brachyurus	15.6401	48.0913	36.2686	0.584374
Thylogale billardierii	13.3074	49.7949	36.8977	0.614112
Thylogale browni	13.3074	49.7949	36.8977	0.614112
Thylogale brunii	13.3074	49.7949	36.8977	0.614112
Thylogale calabyi	13.3074	49.7949	36.8977	0.614112
Thylogale lanatus	13.3074	49.7949	36.8977	0.614112
Thylogale stigmatica	13.1629	58.1923	28.6449	0.570403
Thylogale thetis	18.9711	47.948	33.081	0.536019
Wallabia bicolor	14.9086	52.5737	32.5177	0.572575
Geogale aurita	55.9665	33.7741	10.2586	0.152994
Limnogale mergulus	68.2228	15.8054	15.9716	0.203332
Microgale brevicaudata	69.3583	16.3988	14.2426	0.18023
Microgale cowani	69.3583	16.3988	14.2426	0.18023
Microgale dobsoni	71.8888	12.7231	15.3879	0.189768
Microgale drouhardi	69.3583	16.3988	14.2426	0.18023
Microgale dryas	69.3583	16.3988	14.2426	0.18023
Microgale fotsifotsy	69.3583	16.3988	14.2426	0.18023
Microgale gracilis	69.3583	16.3988	14.2426	0.18023
Microgale gymnorhyncha	69.3583	16.3988	14.2426	0.18023
Microgale longicaudata	69.3583	16.3988	14.2426	0.18023
Microgale monticola	69.3583	16.3988	14.2426	0.18023
Microgale nasoloi	68.2094	12.4992	19.2913	0.238258
Microgale parvula	69.3583	16.3988	14.2426	0.18023
Microgale principula	69.3583	16.3988	14.2426	0.18023
Microgale pusilla	69.3583	16.3988	14.2426	0.18023
Microgale soricoides	69.3583	16.3988	14.2426	0.18023
Microgale taiva	69.3583	16.3988	14.2426	0.18023
Microgale talazaci	69.3583	16.3988	14.2426	0.18023
Microgale thomasi	69.3583	16.3988	14.2426	0.18023
Oryzorictes hova	67.4554	14.1296	18.4148	0.231016
Oryzorictes tetradactylus	67.4554	14.1296	18.4148	0.231016
Micropotamogale lamottei	70.4751	15.5885	13.9366	0.174156
Micropotamogale ruwenzorii	70.6924	16.0036	13.3041	0.165306
Potamogale velox	64.1941	9.65148	26.1544	0.303701
Echinops telfairi	74.0724	9.66643	16.2612	0.196584
Hemicentetes semispinosus	71.5037	17.385	11.1115	0.131228
Setifer setosus	80.3853	8.17008	11.4446	0.122753
Tenrec ecaudatus	55.245	24.7127	20.0422	0.274831
Chlorotalpa duthieae	70.7887	17.0563	12.1551	0.14877
Chlorotalpa sclateri	69.3583	16.3988	14.2426	0.18023
Chrysochloris asiatica	68.3688	17.5359	14.0954	0.180287
Chrysochloris visagiei	68.1636	17.6819	14.1545	0.181457
Chrysochloris stuhlmanni	68.9029	17.2548	13.8423	0.175942
Chrysospalax trevelyani	73.5287	15.7333	10.7382	0.121363
Chrysospalax villosus	67.6166	19.7461	12.6372	0.162091
Cryptochloris wintoni	86.6476	4.16599	9.18614	0.0770253
Cryptochloris zyli	80.2897	8.84547	10.8646	0.113226
Eremitalpa granti	77.0255	16.4439	6.53018	0.0261975
Amblysomus corriae	71.4824	16.0963	12.4214	0.151387
Amblysomus hottentotus	70.2666	16.2672	13.4664	0.16831
Amblysomus marleyi	71.4824	16.0963	12.4214	0.151387
Amblysomus robustus	71.4824	16.0963	12.4214	0.151387
Amblysomus septentrionalis	71.4824	16.0963	12.4214	0.151387
Calcochloris obtusirostris	69.222	20.6576	10.1203	0.118942
Calcochloris leucorhinus	70.7887	17.0563	12.1551	0.14877
Neamblysomus gunningi	71.4824	16.0963	12.4214	0.151387
Neamblysomus julianae	52.8295	37.7619	9.40841	0.146619
Elephantulus brachyrhynchus	64.4621	26.1058	9.43182	0.116683
Elephantulus edwardii	67.438	23.6956	8.86607	0.0990727
Elephantulus fuscipes	67.438	23.6956	8.86607	0.0990727
Elephantulus fuscus	67.2784	24.3034	8.41792	0.0901919
Elephantulus intufi	70.5301	19.6353	9.83439	0.111195
Elephantulus myurus	65.2682	24.005	10.7265	0.137777
Elephantulus revoili	67.438	23.6956	8.86607	0.0990727
Elephantulus rozeti	67.0279	20.312	12.6598	0.163645
Elephantulus rufescens	58.1524	30.1518	11.6953	0.17042
Elephantulus rupestris	67.438	23.6956	8.86607	0.0990727
Macroscelides proboscideus	55.5482	28.2835	16.1681	0.235262
Petrodromus tetradactylus	64.4068	25.8632	9.72963	0.122341
Rhynchocyon chrysopygus	69.7961	13.6177	16.5861	0.207298
Rhynchocyon cirnei	71.5412	16.7271	11.7316	0.140948
Rhynchocyon petersi	68.9754	15.0991	15.9253	0.201349
Orycteropus afer	59.5148	33.1923	7.29234	0.0831203
Dendrohyrax arboreus	14.4525	56.2883	29.2593	0.558754
Dendrohyrax dorsalis	14.3764	56.6339	28.9897	0.557968
Heterohyrax brucei	15.2139	53.6343	31.1518	0.561519
Procavia capensis	13.6749	48.888	37.437	0.612241
Elephas maximus	12.6599	49.241	38.0992	0.628147
Loxodonta africana	11.3419	47.2962	41.3618	0.661221
Dugong dugon	18.3398	55.098	26.5622	0.502174
Hydrodamalis gigas	12.7211	57.1991	30.0796	0.584798
Trichechus inunguis	16.4168	48.7711	34.8121	0.568987
Trichechus manatus	20.5191	48.6365	30.8446	0.510544
Trichechus senegalensis	31.349	42.2116	26.4395	0.413832
Dasypus hybridus	69.1906	19.7654	11.0438	0.134649
Dasypus kappleri	66.581	23.8141	9.60455	0.115174
Dasypus novemcinctus	65.8732	19.5202	14.6065	0.191896
Dasypus pilosus	73.2863	11.9875	14.7262	0.179324
Dasypus sabanicola	65.3132	25.2822	9.40421	0.114229
Dasypus septemcinctus	73.2863	11.9875	14.7262	0.179324
Dasypus yepesi	74.6727	9.67358	15.6536	0.188564
Calyptophractus retusus	66.9828	18.5	14.5172	0.188452
Chaetophractus nationi	71.2587	13.2792	15.4621	0.191746
Chaetophractus vellerosus	68.9053	14.7496	16.3451	0.206256
Chaetophractus villosus	70.6436	14.0183	15.338	0.19136
Chlamyphorus truncatus	65.7081	19.6711	14.6208	0.192427
Euphractus sexcinctus	52.6617	25.2259	22.1124	0.29988
Zaedyus pichiy	70.6512	15.5378	13.8109	0.172178
Cabassous centralis	67.7287	21.5374	10.7335	0.132557
Cabassous chacoensis	64.2912	27.5705	8.13784	0.0908717
Cabassous tatouay	69.1589	21.3659	9.47499	0.107298
Cabassous unicinctus	65.367	26.6403	7.99226	0.0852075
Priodontes maximus	68.5443	23.0095	8.44588	0.0880853
Tolypeutes matacus	59.4158	26.0499	14.5341	0.206009
Tolypeutes tricinctus	58.3021	32.0796	9.61788	0.135276
Bradypus pygmaeus	20.7892	52.0192	27.1916	0.485767
Bradypus torquatus	13.3616	55.5483	31.0902	0.5826
Bradypus tridactylus	14.1958	55.2844	30.5198	0.569272
Bradypus variegatus	14.1958	55.2844	30.5198	0.569272
Choloepus didactylus	13.1658	59.4858	27.3484	0.562087
Choloepus hoffmanni	13.6729	56.4881	29.8391	0.57143
Cyclopes didactylus	73.6221	15.5751	10.8027	0.122278
Myrmecophaga tridactyla	66.327	25.5535	8.1192	0.0858553
Tamandua mexicana	72.7925	18.5062	8.70123	0.0849557
Tamandua tetradactyla	67.2529	24.5441	8.20275	0.085646
Anathana ellioti	48.8356	36.4989	14.6654	0.237718
Dendrogale melanura	69.3583	16.3988	14.2426	0.18023
Dendrogale murina	68.2094	12.4992	19.2913	0.238258
Tupaia belangeri	30.1812	52.9696	16.8491	0.339538
Tupaia chrysogaster	59.5852	24.8006	15.6141	0.218464
Tupaia dorsalis	40.1814	46.3394	13.4791	0.253688
Tupaia glis	21.5887	52.4989	25.9124	0.470953
Tupaia gracilis	35.0915	50.6466	14.2619	0.285514
Tupaia javanica	34.9988	51.6457	13.3555	0.27431
Tupaia longipes	37.0551	49.2411	13.7036	0.269643
Tupaia minor	34.9988	51.6457	13.3555	0.27431
Tupaia moellendorffi	59.5852	24.8006	15.6141	0.218464
Tupaia montana	45.3974	38.8893	15.7132	0.261503
Tupaia nicobarica	29.807	52.2258	17.9672	0.35298
Tupaia palawanensis	29.807	52.2258	17.9672	0.35298
Tupaia picta	29.807	52.2258	17.9672	0.35298
Tupaia splendidula	29.807	52.2258	17.9672	0.35298
Tupaia tana	39.8355	43.8167	16.3477	0.289344
Urogale everetti	73.52	15.9452	10.5346	0.117927
Ptilocercus lowii	61.9253	23.0994	14.9751	0.205269
Cynocephalus volans	16.0822	56.6243	27.2935	0.528672
Galeopterus variegatus	16.0822	56.6243	27.2935	0.528672
Allocebus trichotis	21.7594	57.6953	20.5452	0.428274
Cheirogaleus adipicaudatus	16.5869	66.0692	17.3439	0.44294
Cheirogaleus crossleyi	16.5869	66.0692	17.3439	0.44294
Cheirogaleus major	28.0832	54.5669	17.3499	0.356476
Cheirogaleus medius	28.0832	54.5669	17.3499	0.356476
Cheirogaleus minusculus	16.5869	66.0692	17.3439	0.44294
Cheirogaleus ravus	16.5869	66.0692	17.3439	0.44294
Cheirogaleus sibreei	16.5869	66.0692	17.3439	0.44294
Microcebus berthae	60.801	24.7386	14.4604	0.201672
Microcebus griseorufus	60.801	24.7386	14.4604	0.201672
Microcebus murinus	39.1799	44.2143	16.6057	0.294787
Microcebus myoxinus	60.801	24.7386	14.4604	0.201672
Microcebus ravelobensis	60.801	24.7386	14.4604	0.201672
Microcebus rufus	38.9341	45.077	15.9888	0.289062
Microcebus sambiranensis	60.801	24.7386	14.4604	0.201672
Microcebus tavaratra	60.801	24.7386	14.4604	0.201672
Mirza coquereli	25.1327	59.775	15.0923	0.349918
Phaner furcifer	19.354	62.2088	18.4371	0.428318
Eulemur albifrons	16.7594	60.0977	23.1429	0.492438
Eulemur albocollaris	16.7594	60.0977	23.1429	0.492438
Eulemur cinereiceps	16.7594	60.0977	23.1429	0.492438
Eulemur collaris	16.7594	60.0977	23.1429	0.492438
Eulemur coronatus	15.3753	59.8525	24.7722	0.518788
Eulemur fulvus	16.5923	62.7532	20.6545	0.473865
Eulemur macaco	16.7594	60.0977	23.1429	0.492438
Eulemur mongoz	17.0292	65.8226	17.1482	0.436584
Eulemur rubriventer	13.9403	64.8914	21.1683	0.507015
Eulemur rufus	16.7594	60.0977	23.1429	0.492438
Eulemur sanfordi	16.7594	60.0977	23.1429	0.492438
Hapalemur alaotrensis	16.8043	45.4015	37.7942	0.580034
Hapalemur aureus	16.8043	45.4015	37.7942	0.580034
Hapalemur griseus	16.8043	45.4015	37.7942	0.580034
Hapalemur occidentalis	16.8043	45.4015	37.7942	0.580034
Lemur catta	16.8853	58.7809	24.3338	0.500143
Varecia rubra	10.6086	72.0861	17.3053	0.516582
Varecia variegata	12.3078	68.552	19.1402	0.509779
Lepilemur ankaranensis	16.289	55.292	28.419	0.533796
Lepilemur dorsalis	12.4582	56.1641	31.3777	0.595827
Lepilemur edwardsi	14.9588	59.0316	26.0096	0.532018
Lepilemur leucopus	20.3438	51.9148	27.7413	0.492907
Lepilemur microdon	14.6902	58.8323	26.4775	0.538194
Lepilemur mustelinus	14.6902	58.8323	26.4775	0.538194
Lepilemur ruficaudatus	12.2518	64.6387	23.1095	0.543987
Lepilemur septentrionalis	14.6902	58.8323	26.4775	0.538194
Avahi laniger	14.2129	53.8702	31.917	0.577109
Indri indri	16.8936	54.6917	28.4149	0.527764
Propithecus coquereli	14.2367	53.746	32.0174	0.577398
Propithecus deckenii	14.2367	53.746	32.0174	0.577398
Propithecus diadema	14.2367	53.746	32.0174	0.577398
Propithecus edwardsi	19.6213	53.2534	27.1253	0.494821
Propithecus perrieri	14.2367	53.746	32.0174	0.577398
Propithecus tattersalli	14.2367	53.746	32.0174	0.577398
Propithecus verreauxi	15.6915	58.092	26.2165	0.525537
Daubentonia madagascariensis	46.5156	41.7546	11.7298	0.205706
Arctocebus aureus	60.6347	23.2424	16.1227	0.221664
Arctocebus calabarensis	59.8267	25.4202	14.753	0.207664
Loris lydekkerianus	63.9743	21.1892	14.8363	0.198874
Loris tardigradus	54.1491	27.2829	18.5679	0.264031
Nycticebus bengalensis	50.2403	34.5015	15.2581	0.240353
Nycticebus coucang	36.6896	46.6018	16.7084	0.306432
Nycticebus pygmaeus	37.0661	45.1734	17.7604	0.315656
Perodicticus potto	28.6133	52.4141	18.9725	0.369313
Euoticus elegantulus	34.2671	45.4835	20.2493	0.351682
Euoticus pallidus	15.4355	60.8238	23.7405	0.510562
Galago alleni	37.3375	45.4414	17.221	0.308993
Galago cameronensis	29.807	52.2258	17.9672	0.35298
Galago demidoff	54.7499	28.6003	16.6496	0.242731
Galago gabonensis	35.6246	47.6613	16.7141	0.311239
Galago gallarum	29.807	52.2258	17.9672	0.35298
Galago granti	25.2239	66.5755	8.20057	0.241707
Galago matschiei	34.2773	48.5402	17.1824	0.322377
Galago moholi	38.3826	41.226	20.3912	0.334715
Galago nyasae	25.2239	66.5755	8.20057	0.241707
Galago orinus	25.2239	66.5755	8.20057	0.241707
Galago rondoensis	25.2239	66.5755	8.20057	0.241707
Galago senegalensis	38.8901	44.1545	16.9553	0.299685
Galago thomasi	25.2239	66.5755	8.20057	0.241707
Galago zanzibaricus	45.4203	38.1528	16.4269	0.269342
Otolemur crassicaudatus	24.9961	56.9662	18.0376	0.382409
Otolemur garnettii	35.6246	47.6613	16.7141	0.311239
Otolemur monteiri	29.807	52.2258	17.9672	0.35298
Tarsius bancanus	74.5707	14.0922	11.3371	0.129374
Tarsius dentatus	60.9466	27.0533	11.9998	0.167924
Tarsius pelengensis	69.3583	16.3988	14.2426	0.18023
Tarsius pumilus	69.3583	16.3988	14.2426	0.18023
Tarsius sangirensis	69.3583	16.3988	14.2426	0.18023
Tarsius syrichta	74.4193	9.04741	16.5332	0.199226
Tarsius tarsier	65.2971	20.3123	14.3904	0.190443
Callimico goeldii	39.2009	44.1302	16.6688	0.295376
Callithrix aurita	45.1487	41.0027	13.8487	0.239898
Callithrix flaviceps	22.0083	59.0515	18.9401	0.411952
Callithrix geoffroyi	45.1487	41.0027	13.8487	0.239898
Callithrix jacchus	31.0096	50.5649	18.4254	0.351029
Callithrix kuhlii	45.1487	41.0027	13.8487	0.239898
Callithrix penicillata	18.4167	60.1289	21.4542	0.463409
Callithrix acariensis	45.1487	41.0027	13.8487	0.239898
Callithrix argentata	51.3887	33.634	14.9772	0.233523
Callithrix chrysoleuca	45.1487	41.0027	13.8487	0.239898
Callithrix emiliae	45.1487	41.0027	13.8487	0.239898
Callithrix humeralifera	58.1921	28.2552	13.5527	0.196613
Callithrix intermedia	33.1192	48.9039	17.9768	0.335974
Callithrix leucippe	45.1487	41.0027	13.8487	0.239898
Callithrix manicorensis	45.1487	41.0027	13.8487	0.239898
Callithrix marcai	45.1487	41.0027	13.8487	0.239898
Callithrix mauesi	45.1487	41.0027	13.8487	0.239898
Callithrix melanura	45.1487	41.0027	13.8487	0.239898
Callithrix nigriceps	45.1487	41.0027	13.8487	0.239898
Callithrix saterei	45.1487	41.0027	13.8487	0.239898
Callithrix pygmaea	29.9597	50.1999	19.8402	0.369792
Callithrix humilis	45.1487	41.0027	13.8487	0.239898
Leontopithecus caissara	57.1107	27.9648	14.9244	0.216705
Leontopithecus chrysomelas	39.6739	44.1496	16.1764	0.28812
Leontopithecus chrysopygus	57.1107	27.9648	14.9244	0.216705
Leontopithecus rosalia	17.1549	72.6063	10.2387	0.344323
Saguinus bicolor	28.0856	51.3632	20.5511	0.386573
Saguinus fuscicollis	19.1835	66.1232	14.6933	0.389593
Saguinus geoffroyi	28.0856	51.3632	20.5511	0.386573
Saguinus graellsi	21.7606	56.0935	22.1458	0.441616
Saguinus imperator	27.4329	54.9341	17.6329	0.363171
Saguinus inustus	28.0856	51.3632	20.5511	0.386573
Saguinus labiatus	30.1899	53.5255	16.2845	0.333443
Saguinus leucopus	21.7606	56.0935	22.1458	0.441616
Saguinus martinsi	21.7606	56.0935	22.1458	0.441616
Saguinus melanoleucus	21.7606	56.0935	22.1458	0.441616
Saguinus midas	29.1378	52.4444	18.4178	0.361079
Saguinus mystax	21.7606	56.0935	22.1458	0.441616
Saguinus niger	21.7606	56.0935	22.1458	0.441616
Saguinus nigricollis	21.7606	56.0935	22.1458	0.441616
Saguinus oedipus	28.5801	55.0523	16.3674	0.343271
Saguinus pileatus	21.7606	56.0935	22.1458	0.441616
Saguinus tripartitus	21.7606	56.0935	22.1458	0.441616
Cebus albifrons	21.84	61.8643	16.2957	0.386552
Cebus apella	22.267	59.0683	18.6646	0.407433
Cebus capucinus	17.8	62.3531	19.8468	0.455187
Cebus kaapori	17.3181	65.1219	17.56	0.438009
Cebus libidinosus	17.3181	65.1219	17.56	0.438009
Cebus nigritus	17.3181	65.1219	17.56	0.438009
Cebus olivaceus	27.1146	55.3986	17.4867	0.363599
Cebus xanthosternos	18.9567	64.5681	16.4752	0.411802
Saimiri boliviensis	38.8357	44.4569	16.7074	0.297287
Saimiri oerstedii	20.2611	61.2323	18.5066	0.421443
Saimiri sciureus	30.728	51.4206	17.8513	0.346882
Saimiri ustus	14.4623	67.5912	17.9464	0.471652
Saimiri vanzolinii	41.1515	43.3191	15.5294	0.275012
Aotus azarae	21.7477	60.0766	18.1756	0.406598
Aotus hershkovitzi	16.7151	61.6483	21.6366	0.480901
Aotus lemurinus	35.6246	47.6613	16.7141	0.311239
Aotus miconax	16.7151	61.6483	21.6366	0.480901
Aotus nancymaae	35.6246	47.6613	16.7141	0.311239
Aotus nigriceps	16.7151	61.6483	21.6366	0.480901
Aotus trivirgatus	30.7845	52.9736	16.2418	0.329804
Aotus vociferans	16.7151	61.6483	21.6366	0.480901
Callicebus baptista	19.5119	58.0356	22.4525	0.461991
Callicebus barbarabrownae	19.5119	58.0356	22.4525	0.461991
Callicebus bernhardi	19.5119	58.0356	22.4525	0.461991
Callicebus brunneus	20.0548	59.0628	20.8823	0.444576
Callicebus caligatus	19.5119	58.0356	22.4525	0.461991
Callicebus cinerascens	19.5119	58.0356	22.4525	0.461991
Callicebus coimbrai	19.5119	58.0356	22.4525	0.461991
Callicebus cupreus	11.8042	66.4861	21.7097	0.53905
Callicebus discolor	19.5119	58.0356	22.4525	0.461991
Callicebus donacophilus	19.5119	58.0356	22.4525	0.461991
Callicebus dubius	19.5119	58.0356	22.4525	0.461991
Callicebus hoffmannsi	19.5119	58.0356	22.4525	0.461991
Callicebus melanochir	19.5119	58.0356	22.4525	0.461991
Callicebus modestus	19.5119	58.0356	22.4525	0.461991
Callicebus moloch	20.0288	59.3281	20.643	0.44274
Callicebus nigrifrons	19.5119	58.0356	22.4525	0.461991
Callicebus oenanthe	19.5119	58.0356	22.4525	0.461991
Callicebus olallae	19.5119	58.0356	22.4525	0.461991
Callicebus ornatus	19.5119	58.0356	22.4525	0.461991
Callicebus pallescens	19.5119	58.0356	22.4525	0.461991
Callicebus personatus	14.3018	64.0701	21.6282	0.506598
Callicebus stephennashi	19.5119	58.0356	22.4525	0.461991
Callicebus lucifer	19.5119	58.0356	22.4525	0.461991
Callicebus lugens	19.5119	58.0356	22.4525	0.461991
Callicebus medemi	19.5119	58.0356	22.4525	0.461991
Callicebus purinus	19.5119	58.0356	22.4525	0.461991
Callicebus regulus	19.5119	58.0356	22.4525	0.461991
Callicebus torquatus	25.2255	57.3789	17.3955	0.374481
Cacajao calvus	26.3519	56.3375	17.3106	0.366465
Cacajao melanocephalus	23.5331	59.0754	17.3915	0.385821
Chiropotes albinasus	30.3149	53.7144	15.9706	0.329318
Chiropotes chiropotes	20.1694	61.3445	18.4861	0.421993
Chiropotes israelita	20.1694	61.3445	18.4861	0.421993
Chiropotes satanas	24.6783	57.9324	17.3892	0.378008
Chiropotes utahickae	20.1694	61.3445	18.4861	0.421993
Pithecia aequatorialis	17.2798	64.1439	18.5763	0.448345
Pithecia albicans	17.2798	64.1439	18.5763	0.448345
Pithecia irrorata	26.7983	55.7592	17.4425	0.365066
Pithecia monachus	19.6896	61.723	18.5874	0.426926
Pithecia pithecia	17.9055	63.3039	18.7906	0.44451
Alouatta belzebul	13.4884	59.1539	27.3578	0.558144
Alouatta caraya	17.8052	58.6837	23.5111	0.485269
Alouatta coibensis	13.4884	59.1539	27.3578	0.558144
Alouatta guariba	13.2443	60.0191	26.7366	0.557063
Alouatta macconnelli	13.4884	59.1539	27.3578	0.558144
Alouatta nigerrima	13.4884	59.1539	27.3578	0.558144
Alouatta palliata	13.3789	59.7653	26.8558	0.556185
Alouatta pigra	13.2443	60.0191	26.7366	0.557063
Alouatta sara	13.4884	59.1539	27.3578	0.558144
Alouatta seniculus	13	60.8852	26.1147	0.555944
Ateles belzebuth	15.8915	63.1612	20.9472	0.48349
Ateles chamek	16.7993	61.6541	21.5466	0.479332
Ateles fusciceps	19.6473	62.6348	17.7178	0.418785
Ateles geoffroyi	11.8261	68.4871	19.6868	0.521389
Ateles hybridus	19.6475	62.632	17.7205	0.41881
Ateles marginatus	19.6473	62.6348	17.7178	0.418785
Ateles paniscus	16.1209	64.5451	19.334	0.466898
Brachyteles arachnoides	12.4414	65.4691	22.0894	0.533417
Brachyteles hypoxanthus	12.9285	59.4049	27.6666	0.567163
Lagothrix cana	13.9403	64.8914	21.1683	0.507015
Lagothrix lagotricha	16.0778	61.9701	21.952	0.489892
Lagothrix lugens	29.807	52.2258	17.9672	0.35298
Lagothrix poeppigii	18.1108	61.4418	20.4474	0.457627
Oreonax flavicauda	13.8623	60.3679	25.7698	0.542947
Allenopithecus nigroviridis	16.3714	66.2143	17.4142	0.445817
Cercocebus atys	17.652	62.6404	19.7076	0.455315
Cercocebus galeritus	14.4526	63.026	22.5213	0.512055
Cercocebus torquatus	14.2213	62.5535	23.2251	0.520197
Cercopithecus albogularis	16.2963	64.3911	19.3125	0.464913
Cercopithecus ascanius	26.7709	53.2034	20.0257	0.389778
Cercopithecus campbelli	13.9182	60.2975	25.7842	0.542382
Cercopithecus cephus	28.8031	53.3571	17.8397	0.357293
Cercopithecus denti	16.2963	64.3911	19.3125	0.464913
Cercopithecus diana	23.8811	56.8167	19.3022	0.401917
Cercopithecus doggetti	16.2963	64.3911	19.3125	0.464913
Cercopithecus dryas	16.2963	64.3911	19.3125	0.464913
Cercopithecus erythrogaster	16.2981	64.3689	19.333	0.465083
Cercopithecus erythrotis	16.2981	64.3689	19.333	0.465083
Cercopithecus hamlyni	16.2981	64.3689	19.333	0.465083
Cercopithecus kandti	16.2963	64.3911	19.3125	0.464913
Cercopithecus lhoesti	14.0028	64.1532	21.844	0.511858
Cercopithecus lowei	16.2963	64.3911	19.3125	0.464913
Cercopithecus mitis	25.355	55.8299	18.815	0.387569
Cercopithecus mona	16.2981	64.3689	19.333	0.465083
Cercopithecus neglectus	15.7362	59.1324	25.1313	0.517523
Cercopithecus nictitans	19.7186	59.4308	20.8506	0.447087
Cercopithecus petaurista	16.2981	64.3689	19.333	0.465083
Cercopithecus pogonias	20.0288	59.3281	20.643	0.44274
Cercopithecus preussi	16.2963	64.3911	19.3125	0.464913
Cercopithecus roloway	16.2963	64.3911	19.3125	0.464913
Cercopithecus sclateri	16.2963	64.3911	19.3125	0.464913
Cercopithecus solatus	16.2963	64.3911	19.3125	0.464913
Cercopithecus wolfi	16.2963	64.3911	19.3125	0.464913
Chlorocebus aethiops	19.3337	61.0318	19.6345	0.439657
Chlorocebus sabaeus	58.3653	6.25	35.3847	0.375928
Erythrocebus patas	16.5678	58.0096	25.4226	0.511081
Lophocebus albigena	20.8292	59.6	19.5708	0.426819
Lophocebus aterrimus	17.652	62.6404	19.7076	0.455315
Macaca arctoides	20.8834	66.7866	12.3301	0.344631
Macaca assamensis	24.4814	55.5167	20.0019	0.404181
Macaca cyclopis	20.6874	58.774	20.5386	0.436518
Macaca fascicularis	62.0494	7.05096	30.8996	0.341027
Macaca fuscata	43.3924	31.7772	24.8303	0.350723
Macaca hecki	43.3924	31.7772	24.8303	0.350723
Macaca leonina	17.4179	69.2746	13.3076	0.38803
Macaca maura	43.3924	31.7772	24.8303	0.350723
Macaca mulatta	16.2922	64.0475	19.6603	0.468121
Macaca nemestrina	43.3924	31.7772	24.8303	0.350723
Macaca nigra	43.3924	31.7772	24.8303	0.350723
Macaca nigrescens	43.3924	31.7772	24.8303	0.350723
Macaca ochreata	43.3924	31.7772	24.8303	0.350723
Macaca pagensis	43.3924	31.7772	24.8303	0.350723
Macaca radiata	43.3924	31.7772	24.8303	0.350723
Macaca siberu	43.3924	31.7772	24.8303	0.350723
Macaca silenus	43.3924	31.7772	24.8303	0.350723
Macaca sinica	21.1698	58.5868	20.2434	0.430156
Macaca sylvanus	16.9523	62.4902	20.5574	0.469485
Macaca thibetana	25.5402	54.1073	20.3524	0.400345
Macaca tonkeana	43.3924	31.7772	24.8303	0.350723
Mandrillus leucophaeus	23.6456	57.1676	19.1868	0.402477
Mandrillus sphinx	17.3808	60.9381	21.6811	0.474823
Miopithecus talapoin	36.1266	46.9384	16.935	0.311317
Papio anubis	23.7315	53.9215	22.3469	0.429014
Papio cynocephalus	35.8716	44.3948	19.7336	0.339708
Papio hamadryas	19.6576	62.2506	18.0918	0.422402
Papio papio	17.0044	62.2449	20.7506	0.470639
Papio ursinus	39.6658	36.4842	23.8499	0.357599
Theropithecus gelada	17.2245	50.4475	32.328	0.547737
Colobus angolensis	10.3505	42.7812	46.8683	0.699175
Colobus guereza	13.5343	60.4862	25.9796	0.548354
Colobus polykomos	13.7336	60.3766	25.8898	0.545319
Colobus satanas	18.2249	59.6377	22.1374	0.47071
Colobus vellerosus	14.0684	60.0879	25.8437	0.541018
Nasalis larvatus	15.5387	58.1673	26.294	0.52768
Procolobus badius	14.3705	57.4815	28.1481	0.552763
Piliocolobus foai	15.4744	59.8603	24.6653	0.516956
Piliocolobus gordonorum	15.4744	59.8603	24.6653	0.516956
Piliocolobus kirkii	15.4744	59.8603	24.6653	0.516956
Piliocolobus pennantii	15.3129	59.762	24.9251	0.520556
Piliocolobus preussi	15.4744	59.8603	24.6653	0.516956
Piliocolobus rufomitratus	15.4744	59.8603	24.6653	0.516956
Piliocolobus tephrosceles	15.4744	59.8603	24.6653	0.516956
Piliocolobus tholloni	15.4744	59.8603	24.6653	0.516956
Presbytis chrysomelas	19.5683	54.7611	25.6706	0.485407
Presbytis comata	19.5683	54.7611	25.6706	0.485407
Presbytis femoralis	19.5683	54.7611	25.6706	0.485407
Presbytis frontata	19.5683	54.7611	25.6706	0.485407
Presbytis hosei	15.4744	59.8603	24.6653	0.516956
Presbytis melalophos	15.9298	55.7288	28.3415	0.536984
Presbytis natunae	19.5683	54.7611	25.6706	0.485407
Presbytis potenziani	15.8067	59.5576	24.6357	0.513233
Presbytis rubicunda	14.1834	55.3141	30.5025	0.569315
Presbytis siamensis	19.5683	54.7611	25.6706	0.485407
Presbytis thomasi	19.5683	54.7611	25.6706	0.485407
Procolobus verus	14.9854	55.3983	29.6164	0.554949
Pygathrix cinerea	13.0002	60.8844	26.1154	0.555946
Pygathrix nemaeus	15.9156	56.7503	27.3342	0.530656
Pygathrix nigripes	13.0002	60.8844	26.1154	0.555946
Rhinopithecus avunculus	15.7828	54.9532	29.264	0.54425
Rhinopithecus bieti	31.5847	39.9186	28.4967	0.426133
Rhinopithecus brelichi	16.6191	54.684	28.6969	0.532233
Rhinopithecus roxellana	25.8288	49.6873	24.4839	0.431483
Semnopithecus entellus	14.8602	57.2987	27.8411	0.545267
Semnopithecus schistaceus	25.4377	51.0374	23.5249	0.426829
Simias concolor	12.7723	61.9519	25.2758	0.553047
Trachypithecus auratus	14.3178	55.8245	29.8577	0.563928
Trachypithecus francoisi	13.0002	60.8844	26.1154	0.555946
Trachypithecus phayrei	15.7337	53.6712	30.5951	0.552741
Trachypithecus poliocephalus	14.1958	55.2844	30.5198	0.569272
Trachypithecus johnii	15.7845	61.9083	22.3072	0.495787
Bunopithecus hoolock	14.9604	65.0766	19.963	0.484926
Hylobates agilis	13.6977	67.6163	18.6859	0.487797
Hylobates albibarbis	19.5248	58.2643	22.2109	0.459955
Hylobates klossii	14.954	66.4128	18.6332	0.472773
Hylobates lar	12.9503	68.263	18.7867	0.498043
Hylobates moloch	14.3949	66.5557	19.0494	0.482993
Hylobates muelleri	13.6977	67.6163	18.6859	0.487797
Hylobates pileatus	13.6977	67.6163	18.6859	0.487797
Nomascus concolor	17.2318	61.4492	21.3189	0.473248
Nomascus hainanus	30.2368	51.069	18.6941	0.357704
Nomascus leucogenys	16.8267	61.2413	21.932	0.482215
Symphalangus syndactylus	14.8573	63.0458	22.0969	0.504106
Gorilla beringei	15.4489	52.6566	31.8945	0.563225
Gorilla gorilla	14.8561	54.6575	30.4864	0.56157
Pan paniscus	22.297	56.8932	20.8098	0.426543
Pan troglodytes	18.1974	59.3916	22.411	0.473145
Pongo abelii	23.1617	55.4301	21.4082	0.42535
Pongo pygmaeus	18.2994	59.1113	22.5892	0.473634
Aplodontia rufa	15.1694	49.4028	35.4278	0.585166
Ratufa affinis	21.5338	50.718	27.7483	0.48363
Ratufa bicolor	17.9951	58.9615	23.0434	0.479942
Ratufa indica	12.5946	51.1599	36.2456	0.619982
Ratufa macroura	14.1958	55.2844	30.5198	0.569272
Sciurillus pusillus	11.4791	52.5482	35.9727	0.633952
Microsciurus alfari	13.1152	78.8857	7.99916	0.345356
Microsciurus flaviventer	46.3377	35.4128	18.2493	0.284998
Microsciurus mimulus	11.7751	72.6549	15.5701	0.480588
Microsciurus santanderensis	11.7751	72.6549	15.5701	0.480588
Rheithrosciurus macrotis	10.6086	72.0861	17.3053	0.516582
Sciurus alleni	28.636	54.6785	16.6855	0.346367
Sciurus arizonensis	21.5249	65.1221	13.3531	0.353722
Sciurus aureogaster	21.2655	62.5404	16.194	0.389827
Sciurus carolinensis	27.9731	54.67	17.3569	0.357189
Sciurus colliaei	27.006	55.6481	17.3459	0.36282
Sciurus deppei	15.8334	69.0989	15.0677	0.425737
Sciurus lis	24.5098	58.5	16.9902	0.375015
Sciurus nayaritensis	27.9809	54.7225	17.2966	0.356524
Sciurus niger	28.8848	54.3096	16.8056	0.346229
Sciurus oculatus	21.1765	59.4933	19.3302	0.421903
Sciurus variegatoides	17.5741	64.9871	17.4386	0.434358
Sciurus vulgaris	25.7078	55.3267	18.9654	0.386723
Sciurus yucatanensis	22.0914	60.8054	17.1032	0.393238
Sciurus aberti	11.2245	62.0482	26.7272	0.584403
Sciurus aestuans	17.1767	65.9628	16.8604	0.432163
Sciurus gilvigularis	17.1767	65.9628	16.8604	0.432163
Sciurus granatensis	19.0549	54.61	26.3345	0.494342
Sciurus ignitus	24.9372	56.9053	18.1574	0.383971
Sciurus pucheranii	24.5098	58.5	16.9902	0.375015
Sciurus richmondi	24.5098	58.5	16.9902	0.375015
Sciurus sanborni	24.5098	58.5	16.9902	0.375015
Sciurus stramineus	24.5098	58.5	16.9902	0.375015
Sciurus anomalus	26.6651	54.3854	18.9496	0.3806
Sciurus flammifer	24.5098	58.5	16.9902	0.375015
Sciurus pyrrhinus	24.5098	58.5	16.9902	0.375015
Sciurus griseus	24.8885	58.371	16.7404	0.369876
Sciurus igniventris	22.3483	51.6814	25.9696	0.465681
Sciurus spadiceus	23.7468	59.8377	16.4155	0.374101
Syntheosciurus brochus	18.2688	56.1103	25.621	0.496365
Tamiasciurus douglasii	28.5171	54.9342	16.5487	0.345585
Tamiasciurus hudsonicus	34.1377	50.2488	15.6135	0.306029
Tamiasciurus mearnsi	14.4259	70.5239	15.0502	0.440935
Aeretes melanopterus	16.7513	64.4363	18.8123	0.455711
Aeromys tephromelas	20.8974	55.9751	23.1274	0.45599
Aeromys thomasi	20.2611	61.2323	18.5066	0.421443
Belomys pearsonii	16.0646	58.3963	25.539	0.516985
Biswamoyopterus biswasi	16.7513	64.4363	18.8123	0.455711
Eupetaurus cinereus	22.767	54.2846	22.9484	0.440546
Glaucomys sabrinus	28.7663	50.893	20.3407	0.38084
Glaucomys volans	39.0532	45.7996	15.1472	0.278962
Hylopetes alboniger	16.7421	63.9371	19.3208	0.460533
Hylopetes bartelsi	19.9463	60.2927	19.761	0.435661
Hylopetes lepidus	19.7974	60.4803	19.7223	0.436546
Hylopetes nigripes	19.9463	60.2927	19.761	0.435661
Hylopetes phayrei	19.9463	60.2927	19.761	0.435661
Hylopetes platyurus	19.9463	60.2927	19.761	0.435661
Hylopetes sipora	19.9463	60.2927	19.761	0.435661
Hylopetes spadiceus	19.9463	60.2927	19.761	0.435661
Hylopetes winstoni	19.9463	60.2927	19.761	0.435661
Iomys horsfieldii	16.7513	64.4363	18.8123	0.455711
Petaurillus hosei	69.3583	16.3988	14.2426	0.18023
Petaurista alborufus	23.4309	59.4066	17.1625	0.384186
Petaurista elegans	17.9056	61.4818	20.6125	0.460934
Petaurista leucogenys	17.9056	61.4818	20.6125	0.460934
Petaurista magnificus	14.9564	56.6772	28.3665	0.547546
Petaurista nobilis	17.9056	61.4818	20.6125	0.460934
Petaurista petaurista	13.9012	57.826	28.2727	0.55904
Petaurista philippensis	15.6946	52.2197	32.0857	0.561699
Petaurista xanthotis	14.3017	55.886	29.8123	0.56384
Petinomys crinitus	21.8211	57.1678	21.011	0.431796
Petinomys fuscocapillus	21.8211	57.1678	21.011	0.431796
Petinomys genibarbis	21.8211	57.1678	21.011	0.431796
Petinomys hageni	21.8211	57.1678	21.011	0.431796
Petinomys lugens	21.8211	57.1678	21.011	0.431796
Petinomys mindanensis	21.8211	57.1678	21.011	0.431796
Petinomys sagitta	21.8211	57.1678	21.011	0.431796
Petinomys setosus	21.8211	57.1678	21.011	0.431796
Petinomys vordermanni	21.8211	57.1678	21.011	0.431796
Pteromys momonga	20.7194	61.0277	18.2529	0.415315
Pteromys volans	25.1767	56.9121	17.9111	0.379981
Trogopterus xanthipes	13.5378	49.8233	36.639	0.610007
Callosciurus adamsi	44.4534	39.529	16.0175	0.268244
Callosciurus albescens	50.721	31.7779	17.501	0.263411
Callosciurus baluensis	44.4534	39.529	16.0175	0.268244
Callosciurus caniceps	43.251	41.2025	15.5464	0.267278
Callosciurus erythraeus	28.6067	50.9597	20.4336	0.382557
Callosciurus finlaysonii	44.4534	39.529	16.0175	0.268244
Callosciurus inornatus	44.4534	39.529	16.0175	0.268244
Callosciurus melanogaster	44.4534	39.529	16.0175	0.268244
Callosciurus nigrovittatus	30.2159	53.8443	15.9398	0.329507
Callosciurus notatus	32.4275	40.8393	26.7331	0.41037
Callosciurus orestes	44.4534	39.529	16.0175	0.268244
Callosciurus phayrei	44.4534	39.529	16.0175	0.268244
Callosciurus prevostii	44.4534	39.529	16.0175	0.268244
Callosciurus pygerythrus	24.1387	51.1554	24.706	0.444148
Callosciurus quinquestriatus	34.0622	37.9814	27.9563	0.410548
Dremomys everetti	31.5602	40.527	27.9127	0.42252
Dremomys gularis	20.5571	60.3641	19.0787	0.424459
Dremomys lokriah	27.0037	64.0342	8.96218	0.246158
Dremomys pernyi	20.5571	60.3641	19.0787	0.424459
Dremomys pyrrhomerus	20.5571	60.3641	19.0787	0.424459
Dremomys rufigenis	20.5571	60.3641	19.0787	0.424459
Exilisciurus concinnus	46.0853	31.9672	21.9475	0.319011
Exilisciurus exilis	46.0853	31.9672	21.9475	0.319011
Exilisciurus whiteheadi	46.0853	31.9672	21.9475	0.319011
Funambulus layardi	26.0886	52.1467	21.7647	0.408826
Funambulus palmarum	26.0886	52.1467	21.7647	0.408826
Funambulus sublineatus	26.0886	52.1467	21.7647	0.408826
Funambulus tristriatus	26.0886	52.1467	21.7647	0.408826
Funambulus pennantii	26.0886	52.1467	21.7647	0.408826
Hyosciurus heinrichi	22.3331	60.7629	16.9039	0.389373
Hyosciurus ileile	22.3331	60.7629	16.9039	0.389373
Lariscus hosei	17.1767	65.9628	16.8604	0.432163
Lariscus insignis	17.1767	65.9628	16.8604	0.432163
Lariscus niobe	17.1767	65.9628	16.8604	0.432163
Lariscus obscurus	17.1767	65.9628	16.8604	0.432163
Menetes berdmorei	11.8201	82.0898	6.09024	0.314705
Prosciurillus abstrusus	22.3331	60.7629	16.9039	0.389373
Prosciurillus leucomus	22.3331	60.7629	16.9039	0.389373
Prosciurillus murinus	22.3331	60.7629	16.9039	0.389373
Rhinosciurus laticaudatus	65.5304	25.2876	9.18172	0.109482
Rubrisciurus rubriventer	22.3331	60.7629	16.9039	0.389373
Sundasciurus brookei	20.4992	56.91	22.5908	0.454967
Sundasciurus fraterculus	20.4992	56.91	22.5908	0.454967
Sundasciurus jentinki	46.7786	30.3285	22.8929	0.324309
Sundasciurus lowii	20.4992	56.91	22.5908	0.454967
Sundasciurus tenuis	20.4992	56.91	22.5908	0.454967
Sundasciurus davensis	20.4992	56.91	22.5908	0.454967
Sundasciurus hippurus	20.4992	56.91	22.5908	0.454967
Sundasciurus hoogstraali	20.4992	56.91	22.5908	0.454967
Sundasciurus juvencus	20.4992	56.91	22.5908	0.454967
Sundasciurus mindanensis	20.4992	56.91	22.5908	0.454967
Sundasciurus moellendorffi	20.4992	56.91	22.5908	0.454967
Sundasciurus philippinensis	20.4992	56.91	22.5908	0.454967
Sundasciurus rabori	20.4992	56.91	22.5908	0.454967
Sundasciurus samarensis	20.4992	56.91	22.5908	0.454967
Sundasciurus steerii	20.4992	56.91	22.5908	0.454967
Tamiops mcclellandii	29.2559	59.0745	11.6697	0.279601
Tamiops maritimus	6.31775	88.3828	5.2995	0.394507
Tamiops rodolphii	22.4098	61.0231	16.5672	0.385245
Tamiops swinhoei	22.3228	50.8062	26.871	0.471978
Atlantoxerus getulus	19.9358	62.948	17.1162	0.410263
Spermophilopsis leptodactylus	18.1083	64.1664	17.7253	0.432306
Xerus rutilus	23.8207	57.6654	18.5139	0.394927
Xerus erythropus	19.1451	61.4259	19.429	0.439403
Xerus inauris	18.0611	57.2964	24.6425	0.491297
Xerus princeps	20.9678	61.9841	17.048	0.401248
Epixerus ebii	26.1284	66.4484	7.4232	0.218401
Funisciurus anerythrus	32.8387	51.6997	15.4616	0.31058
Funisciurus bayonii	32.8387	51.6997	15.4616	0.31058
Funisciurus carruthersi	10.8905	70.6381	18.4715	0.523772
Funisciurus congicus	32.8387	51.6997	15.4616	0.31058
Funisciurus isabella	32.8387	51.6997	15.4616	0.31058
Funisciurus lemniscatus	32.8387	51.6997	15.4616	0.31058
Funisciurus leucogenys	32.8387	51.6997	15.4616	0.31058
Funisciurus pyrropus	54.101	28.8675	17.0314	0.24862
Funisciurus substriatus	32.8387	51.6997	15.4616	0.31058
Heliosciurus gambianus	26.5872	56.129	17.2839	0.364739
Heliosciurus mutabilis	32.0196	52.335	15.6454	0.316775
Heliosciurus punctatus	32.0196	52.335	15.6454	0.316775
Heliosciurus rufobrachium	19.8669	60.9973	19.1359	0.430611
Heliosciurus ruwenzorii	32.0196	52.335	15.6454	0.316775
Heliosciurus undulatus	32.0196	52.335	15.6454	0.316775
Myosciurus pumilio	9.07025	36.3485	54.5812	0.749192
Paraxerus alexandri	23.9383	60.0946	15.967	0.367877
Paraxerus boehmi	46.5149	37.9461	15.5388	0.255677
Paraxerus cepapi	12.8264	64.3303	22.8433	0.534335
Paraxerus cooperi	23.9383	60.0946	15.967	0.367877
Paraxerus flavovittis	23.9383	60.0946	15.967	0.367877
Paraxerus lucifer	20.175	53.2288	26.5962	0.486725
Paraxerus ochraceus	20.2332	57.2403	22.5266	0.456606
Paraxerus palliatus	27.4989	56.3397	16.1614	0.347319
Paraxerus poensis	23.9383	60.0946	15.967	0.367877
Paraxerus vexillarius	23.9383	60.0946	15.967	0.367877
Paraxerus vincenti	23.9383	60.0946	15.967	0.367877
Protoxerus stangeri	27.5508	53.8235	18.6256	0.372201
Protoxerus aubinnii	27.5508	53.8235	18.6256	0.372201
Ammospermophilus harrisii	26.5651	53.795	19.6399	0.387576
Ammospermophilus insularis	24.3857	56.8792	18.7351	0.393194
Ammospermophilus interpres	49.5472	35.6838	14.769	0.236708
Ammospermophilus leucurus	49.5472	35.6838	14.769	0.236708
Ammospermophilus nelsoni	42.4195	39.3258	18.2546	0.298996
Cynomys ludovicianus	20.2772	45.8045	33.9182	0.529622
Cynomys mexicanus	14.9732	48.2828	36.7439	0.593906
Cynomys gunnisoni	15.9339	47.1912	36.8749	0.584313
Cynomys leucurus	25.195	42.7107	32.0943	0.484196
Cynomys parvidens	14.9732	48.2828	36.7439	0.593906
Marmota baibacina	12.897	51.4708	35.6322	0.61298
Marmota bobak	14.8237	52.3666	32.8097	0.575126
Marmota broweri	14.8237	52.3666	32.8097	0.575126
Marmota camtschatica	40.3891	32.5376	27.0732	0.377664
Marmota caudata	17.5784	46.3361	36.0855	0.564249
Marmota himalayana	14.1809	53.7606	32.0585	0.578277
Marmota marmota	16.5756	54.5651	28.8593	0.533675
Marmota menzbieri	14.8237	52.3666	32.8097	0.575126
Marmota monax	17.7978	44.7596	37.4427	0.568909
Marmota sibirica	13.1679	49.8959	36.9362	0.61604
Marmota caligata	16.6431	50.3509	33.006	0.557124
Marmota flaviventris	14.2397	47.0729	38.6874	0.611523
Marmota olympus	14.8237	52.3666	32.8097	0.575126
Marmota vancouverensis	14.7659	50.207	35.0271	0.587555
Sciurotamias davidianus	30.3149	53.7144	15.9706	0.329318
Spermophilus adocetus	26.5912	58.2802	15.1286	0.341107
Spermophilus annulatus	26.5912	58.2802	15.1286	0.341107
Spermophilus brevicauda	15.2357	58.7249	26.0393	0.529192
Spermophilus columbianus	23.1851	47.2699	29.545	0.482812
Spermophilus erythrogenys	26.9301	57.9474	15.1226	0.338965
Spermophilus fulvus	26.9301	57.9474	15.1226	0.338965
Spermophilus major	26.9301	57.9474	15.1226	0.338965
Spermophilus parryii	32.5288	40.3007	27.1706	0.412794
Spermophilus undulatus	33.9211	39.3936	26.6853	0.402812
Spermophilus alashanicus	16.1883	52.9573	30.8544	0.549561
Spermophilus armatus	16.1851	49.8615	33.9534	0.566819
Spermophilus beldingi	23.0605	43.8522	33.0873	0.504121
Spermophilus brunneus	16.7012	56.575	26.7238	0.518674
Spermophilus canus	26.9301	57.9474	15.1226	0.338965
Spermophilus citellus	31.4555	40.4457	28.0988	0.424254
Spermophilus dauricus	16.1883	52.9573	30.8544	0.549561
Spermophilus elegans	39.8892	33.2299	26.8809	0.378332
Spermophilus mollis	26.9301	57.9474	15.1226	0.338965
Spermophilus musicus	26.9301	57.9474	15.1226	0.338965
Spermophilus pallidicauda	26.9301	57.9474	15.1226	0.338965
Spermophilus pygmaeus	26.9301	57.9474	15.1226	0.338965
Spermophilus ralli	21.5073	43.308	35.1846	0.526632
Spermophilus relictus	26.9301	57.9474	15.1226	0.338965
Spermophilus richardsonii	34.5016	39.0238	26.4746	0.398662
Spermophilus suslicus	26.9301	57.9474	15.1226	0.338965
Spermophilus townsendii	21.0491	50.4187	28.5322	0.492359
Spermophilus washingtoni	26.9301	57.9474	15.1226	0.338965
Spermophilus xanthoprymnus	26.9301	57.9474	15.1226	0.338965
Spermophilus atricapillus	26.9301	57.9474	15.1226	0.338965
Spermophilus beecheyi	21.0494	53.2561	25.6945	0.473592
Spermophilus variegatus	30.5135	54.0181	15.4684	0.32259
Spermophilus mohavensis	16.4168	48.7711	34.8121	0.568987
Spermophilus tereticaudus	43.3281	41.2771	15.3947	0.26525
Spermophilus mexicanus	31.8779	42.6641	25.458	0.404331
Spermophilus perotensis	26.9301	57.9474	15.1226	0.338965
Spermophilus spilosoma	27.9529	45.5574	26.4897	0.432734
Spermophilus tridecemlineatus	49.5472	35.6838	14.769	0.236708
Spermophilus franklinii	33.555	41.6577	24.7873	0.391274
Spermophilus lateralis	35.8546	47.0671	17.0783	0.314034
Spermophilus madrensis	26.5912	58.2802	15.1286	0.341107
Spermophilus saturatus	26.9301	57.9474	15.1226	0.338965
Tamias striatus	26.7784	56.7953	16.4263	0.354541
Tamias sibiricus	18.6639	59.1545	22.1816	0.467144
Tamias amoenus	40.7354	41.3267	17.9378	0.302314
Tamias bulleri	18.384	62.0058	19.6102	0.447735
Tamias canipes	21.1529	62.6605	16.1866	0.390618
Tamias dorsalis	21.7114	55.2361	23.0525	0.449138
Tamias merriami	18.384	62.0058	19.6102	0.447735
Tamias minimus	25.3411	52.2884	22.3705	0.41847
Tamias palmeri	25.6831	56.4722	17.8447	0.376062
Tamias panamintinus	18.4494	54.3986	27.152	0.505121
Tamias ruficaudus	22.7046	59.854	17.4414	0.392211
Tamias senex	29.8187	52.5763	17.605	0.349298
Tamias townsendii	23.3719	49.7874	26.8407	0.464262
Tamias umbrinus	18.384	62.0058	19.6102	0.447735
Graphiurus angolensis	23.7828	64.8848	11.3325	0.308357
Graphiurus christyi	23.7828	64.8848	11.3325	0.308357
Graphiurus johnstoni	23.7828	64.8848	11.3325	0.308357
Graphiurus kelleni	23.7828	64.8848	11.3325	0.308357
Graphiurus lorraineus	23.7828	64.8848	11.3325	0.308357
Graphiurus microtis	23.7828	64.8848	11.3325	0.308357
Graphiurus monardi	23.7828	64.8848	11.3325	0.308357
Graphiurus murinus	45.4449	40.661	13.8941	0.239443
Graphiurus ocularis	29.374	55.3057	15.3203	0.327083
Graphiurus platyops	31.9236	46.9697	21.1067	0.370531
Graphiurus rupicola	23.7828	64.8848	11.3325	0.308357
Graphiurus surdus	23.7828	64.8848	11.3325	0.308357
Graphiurus nagtglasii	23.7828	64.8848	11.3325	0.308357
Graphiurus crassicaudatus	23.7828	64.8848	11.3325	0.308357
Chaetocauda sichuanensis	14.9731	48.2828	36.7441	0.593909
Dryomys laniger	29.1219	52.0783	18.7998	0.364818
Dryomys niethammeri	26.8781	55.6049	17.517	0.365337
Dryomys nitedula	34.8556	48.3128	16.8316	0.316007
Eliomys melanurus	26.7641	56.8805	16.3553	0.35386
Eliomys quercinus	46.4896	38.4664	15.0439	0.249996
Muscardinus avellanarius	42.4004	40.9899	16.6099	0.28222
Myomimus personatus	29.374	55.3057	15.3203	0.327083
Myomimus roachi	29.374	55.3057	15.3203	0.327083
Myomimus setzeri	29.374	55.3057	15.3203	0.327083
Selevinia betpakdalaensis	75.8099	11.0331	13.157	0.154596
Glirulus japonicus	33.8331	50.8677	15.2991	0.303872
Glis glis	31.8659	52.1337	16.0004	0.321537
Castor canadensis	11.5388	45.6612	42.8002	0.664604
Castor fiber	13.8141	48.8552	37.3309	0.610057
Dipodomys agilis	24.0526	54.9949	20.9524	0.415335
Dipodomys californicus	24.0526	54.9949	20.9524	0.415335
Dipodomys compactus	24.0526	54.9949	20.9524	0.415335
Dipodomys deserti	21.0491	50.4187	28.5322	0.492359
Dipodomys elator	14.346	69.4319	16.2222	0.455112
Dipodomys gravipes	24.0526	54.9949	20.9524	0.415335
Dipodomys heermanni	25.6822	52.0666	22.2511	0.415331
Dipodomys ingens	24.1377	51.5173	24.345	0.441524
Dipodomys merriami	33.1086	49.0194	17.8719	0.334986
Dipodomys microps	20.5555	51.8662	27.5783	0.490152
Dipodomys nelsoni	28.0629	54.5903	17.3468	0.356562
Dipodomys nitratoides	25.6827	52.0668	22.2505	0.415323
Dipodomys ordii	26.7013	58.117	15.1817	0.341052
Dipodomys panamintinus	25.8108	55.4662	18.7229	0.383782
Dipodomys phillipsii	22.4226	57.923	19.6544	0.415466
Dipodomys simulans	24.0526	54.9949	20.9524	0.415335
Dipodomys spectabilis	30.3149	53.7144	15.9706	0.329318
Dipodomys stephensi	30.3149	53.7144	15.9706	0.329318
Dipodomys venustus	24.0526	54.9949	20.9524	0.415335
Microdipodops megacephalus	43.3281	41.2771	15.3947	0.26525
Microdipodops pallidus	43.3281	41.2771	15.3947	0.26525
Heteromys oresterus	23.1576	53.0221	23.8203	0.444413
Heteromys anomalus	24.8355	58.7565	16.4079	0.36667
Heteromys australis	24.8355	58.7565	16.4079	0.36667
Heteromys desmarestianus	24.4423	55.7471	19.8106	0.402734
Heteromys gaumeri	24.6849	58.9632	16.3519	0.367061
Heteromys oasicus	23.1576	53.0221	23.8203	0.444413
Heteromys teleus	23.1576	53.0221	23.8203	0.444413
Heteromys nelsoni	30.3149	53.7144	15.9706	0.329318
Liomys adspersus	25.6827	52.0668	22.2505	0.415323
Liomys irroratus	27.9988	52.8906	19.1106	0.37414
Liomys pictus	25.6827	52.0668	22.2505	0.415323
Liomys salvini	34.5054	46.672	18.8226	0.337534
Liomys spectabilis	25.6827	52.0668	22.2505	0.415323
Chaetodipus arenarius	31.9236	46.9697	21.1067	0.370531
Chaetodipus artus	31.9236	46.9697	21.1067	0.370531
Chaetodipus baileyi	30.1635	49.9846	19.8519	0.368796
Chaetodipus californicus	31.9236	46.9697	21.1067	0.370531
Chaetodipus dalquesti	31.9236	46.9697	21.1067	0.370531
Chaetodipus eremicus	31.9236	46.9697	21.1067	0.370531
Chaetodipus fallax	31.9236	46.9697	21.1067	0.370531
Chaetodipus formosus	31.9236	46.9697	21.1067	0.370531
Chaetodipus goldmani	31.9236	46.9697	21.1067	0.370531
Chaetodipus hispidus	38.2451	43.5313	18.2236	0.315218
Chaetodipus intermedius	31.9236	46.9697	21.1067	0.370531
Chaetodipus lineatus	30.3149	53.7144	15.9706	0.329318
Chaetodipus nelsoni	23.7237	53.4566	22.8198	0.432802
Chaetodipus penicillatus	25.6827	52.0668	22.2505	0.415323
Chaetodipus pernix	31.9236	46.9697	21.1067	0.370531
Chaetodipus rudinoris	31.9236	46.9697	21.1067	0.370531
Chaetodipus spinatus	31.1193	50.3421	18.5387	0.351546
Perognathus alticolus	34.9612	44.3011	20.7377	0.352708
Perognathus amplus	34.9612	44.3011	20.7377	0.352708
Perognathus fasciatus	37.3974	48.3081	14.2944	0.275644
Perognathus flavescens	30.3149	53.7144	15.9706	0.329318
Perognathus flavus	30.3149	53.7144	15.9706	0.329318
Perognathus inornatus	30.4717	54.9879	14.5404	0.311851
Perognathus longimembris	30.3149	53.7144	15.9706	0.329318
Perognathus merriami	34.9612	44.3011	20.7377	0.352708
Perognathus parvus	30.3149	53.7144	15.9706	0.329318
Cratogeomys castanops	14.8222	60.9571	24.2206	0.520827
Cratogeomys goldmani	21.3768	53.3879	25.2352	0.467835
Cratogeomys fumosus	16.8342	57.344	25.8217	0.511231
Cratogeomys gymnurus	19.7476	42.2948	37.9576	0.554365
Cratogeomys merriami	16.6015	55.7594	27.6391	0.525683
Cratogeomys neglectus	14.2937	68.4927	17.2137	0.466212
Cratogeomys tylorhinus	19.7476	42.2948	37.9576	0.554365
Cratogeomys zinseri	13.4554	69.224	17.3206	0.477316
Geomys attwateri	14.3308	66.3199	19.3493	0.486501
Geomys arenarius	13.4554	69.224	17.3206	0.477316
Geomys breviceps	14.3308	66.3199	19.3493	0.486501
Geomys bursarius	14.8414	63.1193	22.0393	0.50382
Geomys knoxjonesi	14.3308	66.3199	19.3493	0.486501
Geomys personatus	14.0854	66.7453	19.1692	0.487702
Geomys pinetis	14.1672	66.6035	19.2292	0.487298
Geomys texensis	14.3308	66.3199	19.3493	0.486501
Geomys tropicalis	13.4554	69.224	17.3206	0.477316
Orthogeomys cuniculus	12.213	64.2587	23.5284	0.547708
Orthogeomys grandis	14.2766	67.3488	18.3745	0.477966
Orthogeomys hispidus	14.9361	58.9975	26.0663	0.532657
Orthogeomys lanius	13.4554	69.224	17.3206	0.477316
Orthogeomys cavator	13.4554	69.224	17.3206	0.477316
Orthogeomys cherriei	14.9361	58.9975	26.0663	0.532657
Orthogeomys dariensis	13.4554	69.224	17.3206	0.477316
Orthogeomys heterodus	13.4554	69.224	17.3206	0.477316
Orthogeomys matagalpae	13.4554	69.224	17.3206	0.477316
Orthogeomys thaeleri	12.213	64.2587	23.5284	0.547708
Orthogeomys underwoodi	13.4554	69.224	17.3206	0.477316
Pappogeomys alcorni	22.1976	70.1185	7.68411	0.251281
Pappogeomys bulleri	15.5661	56.5189	27.915	0.53808
Thomomys clusius	13.4318	65.708	20.8602	0.510564
Thomomys idahoensis	13.4318	65.708	20.8602	0.510564
Thomomys mazama	14.0854	66.7453	19.1692	0.487702
Thomomys monticola	14.0854	66.7453	19.1692	0.487702
Thomomys talpoides	13.8675	66.3996	19.7329	0.495421
Thomomys bottae	14.3945	64.627	20.9784	0.500111
Thomomys bulbivorus	14.0854	66.7453	19.1692	0.487702
Thomomys townsendii	14.7154	64.2667	21.0179	0.496798
Thomomys umbrinus	13.8675	66.3996	19.7329	0.495421
Zygogeomys trichopus	14.4317	66.8502	18.718	0.47946
Allactaga elater	31.7824	45.5483	22.6693	0.384013
Allactaga major	23.3484	59.9982	16.6533	0.379426
Allactaga balikunica	16.3054	60.9955	22.6992	0.493525
Allactaga bullata	23.1656	50.8846	25.9498	0.459666
Allactaga sibirica	42.3117	36.6457	21.0425	0.32485
Allactaga tetradactyla	16.4168	48.7711	34.8121	0.568987
Allactodipus bobrinskii	27.9529	45.5574	26.4897	0.432734
Pygeretmus platyurus	28.1446	47.1883	24.6672	0.418839
Pygeretmus shitkovi	28.1446	47.1883	24.6672	0.418839
Pygeretmus pumilio	17.0338	53.2355	29.7307	0.534517
Cardiocranius paradoxus	25.6356	57.7156	16.6488	0.364061
Salpingotulus michaelis	14.2657	65.0915	20.6429	0.498735
Salpingotus kozlovi	27.9529	45.5574	26.4897	0.432734
Salpingotus crassicauda	58.4503	24.8494	16.7002	0.233432
Salpingotus heptneri	66.2623	18.0129	15.7247	0.204453
Salpingotus pallidus	66.2623	18.0129	15.7247	0.204453
Salpingotus thomasi	66.2623	18.0129	15.7247	0.204453
Dipus sagitta	25.5765	52.5893	21.8341	0.412631
Eremodipus lichtensteini	17.082	60.6289	22.289	0.482602
Jaculus blanfordi	17.082	60.6289	22.289	0.482602
Jaculus jaculus	17.082	60.6289	22.289	0.482602
Jaculus orientalis	17.012	60.6178	22.3702	0.483927
Paradipus ctenodactylus	18.5603	50.5575	30.8822	0.527225
Stylodipus andrewsi	28.2151	50.689	21.0959	0.390486
Stylodipus sungorus	35.3811	50.9594	13.6595	0.276539
Stylodipus telum	22.8148	59.1347	18.0506	0.397506
Euchoreutes naso	59.5851	21.0192	19.3955	0.257719
Sicista armenica	30.2642	53.6308	16.105	0.331077
Sicista betulina	30.2642	53.6308	16.105	0.331077
Sicista caucasica	30.2642	53.6308	16.105	0.331077
Sicista caudata	30.2642	53.6308	16.105	0.331077
Sicista concolor	16.7435	56.1386	27.1179	0.520874
Sicista kazbegica	30.2642	53.6308	16.105	0.331077
Sicista kluchorica	30.2642	53.6308	16.105	0.331077
Sicista napaea	30.2642	53.6308	16.105	0.331077
Sicista pseudonapaea	30.2642	53.6308	16.105	0.331077
Sicista severtzovi	30.2642	53.6308	16.105	0.331077
Sicista strandi	30.2642	53.6308	16.105	0.331077
Sicista subtilis	40.0959	36.6713	23.2327	0.351167
Sicista tianshanica	30.2642	53.6308	16.105	0.331077
Eozapus setchuanus	25.2395	43.3763	31.3842	0.479863
Napaeozapus insignis	27.4705	55.3406	17.1889	0.358421
Zapus hudsonius	38.6536	45.6786	15.6677	0.286615
Zapus princeps	30.3149	53.7144	15.9706	0.329318
Zapus trinotatus	28.6337	55.1412	16.2251	0.341417
Platacanthomys lasiurus	15.1889	69.71	15.1012	0.433003
Typhlomys cinereus	14.7832	56.3017	28.9152	0.552899
Eospalax fontanierii	14.341	61.5986	24.0604	0.5251
Eospalax rothschildi	12.7552	53.0004	34.2444	0.607646
Eospalax smithii	12.0856	47.3061	40.6083	0.647385
Myospalax aspalax	14.4317	66.8502	18.718	0.47946
Myospalax myospalax	14.5604	70.5884	14.8513	0.437049
Myospalax psilurus	32.7387	50.0348	17.2264	0.330264
Cannomys badius	15.1306	57.7353	27.134	0.53769
Rhizomys pruinosus	14.1402	59.2377	26.6219	0.545472
Rhizomys sinensis	15.8126	59.118	25.0694	0.516283
Rhizomys sumatrensis	14.3894	57.3353	28.2753	0.553354
Spalax arenarius	15.1447	64.8725	19.9827	0.483077
Spalax carmeli	15.1447	64.8725	19.9827	0.483077
Spalax ehrenbergi	15.4549	63.8737	20.6714	0.48574
Spalax galili	15.1447	64.8725	19.9827	0.483077
Spalax giganteus	15.1447	64.8725	19.9827	0.483077
Spalax golani	15.1447	64.8725	19.9827	0.483077
Spalax graecus	15.6595	64.3906	19.9498	0.477259
Spalax judaei	15.1447	64.8725	19.9827	0.483077
Spalax leucodon	15.1447	64.8725	19.9827	0.483077
Spalax microphthalmus	15.1447	64.8725	19.9827	0.483077
Spalax nehringi	15.1447	64.8725	19.9827	0.483077
Spalax uralensis	15.1447	64.8725	19.9827	0.483077
Spalax zemni	15.1447	64.8725	19.9827	0.483077
Tachyoryctes ankoliae	14.1739	67.4132	18.4129	0.479531
Tachyoryctes annectens	14.1739	67.4132	18.4129	0.479531
Tachyoryctes audax	14.1739	67.4132	18.4129	0.479531
Tachyoryctes daemon	14.1739	67.4132	18.4129	0.479531
Tachyoryctes ibeanus	14.1739	67.4132	18.4129	0.479531
Tachyoryctes macrocephalus	13.5292	47.7944	38.6764	0.619911
Tachyoryctes naivashae	14.1739	67.4132	18.4129	0.479531
Tachyoryctes rex	14.1739	67.4132	18.4129	0.479531
Tachyoryctes ruandae	14.1739	67.4132	18.4129	0.479531
Tachyoryctes ruddi	14.1739	67.4132	18.4129	0.479531
Tachyoryctes spalacinus	14.1739	67.4132	18.4129	0.479531
Tachyoryctes splendens	15.0004	63.7339	21.2656	0.495707
Tachyoryctes storeyi	14.1739	67.4132	18.4129	0.479531
Calomyscus bailwardi	28.6906	51.2277	20.0817	0.378987
Beamys hindei	23.7468	59.8377	16.4155	0.374101
Cricetomys ansorgei	16.9508	65.5946	17.4544	0.44048
Cricetomys emini	31.1248	48.2733	20.6019	0.370314
Cricetomys gambianus	24.3403	61.8943	13.7654	0.338894
Cricetomys kivuensis	16.9508	65.5946	17.4544	0.44048
Saccostomus campestris	28.2847	56.805	14.9104	0.328444
Saccostomus mearnsi	25.2846	59.069	15.6464	0.355314
Delanymys brooksi	30.3149	53.7144	15.9706	0.329318
Dendromus insignis	36.814	48.1018	15.0841	0.287718
Dendromus kahuziensis	36.814	48.1018	15.0841	0.287718
Dendromus leucostomus	36.814	48.1018	15.0841	0.287718
Dendromus lovati	36.814	48.1018	15.0841	0.287718
Dendromus melanotis	39.5535	47.1176	13.3289	0.254229
Dendromus mesomelas	32.9962	57.5122	9.49172	0.223544
Dendromus messorius	36.814	48.1018	15.0841	0.287718
Dendromus mystacalis	36.814	48.1018	15.0841	0.287718
Dendromus nyasae	36.814	48.1018	15.0841	0.287718
Dendromus nyikae	36.814	48.1018	15.0841	0.287718
Dendromus oreas	36.814	48.1018	15.0841	0.287718
Dendromus vernayi	36.814	48.1018	15.0841	0.287718
Dendroprionomys rousseloti	69.3583	16.3988	14.2426	0.18023
Malacothrix typica	16.4168	48.7711	34.8121	0.568987
Prionomys batesi	69.3583	16.3988	14.2426	0.18023
Steatomys bocagei	25.4846	52.3749	22.1405	0.415703
Steatomys caurinus	25.4846	52.3749	22.1405	0.415703
Steatomys cuppedius	25.4846	52.3749	22.1405	0.415703
Steatomys jacksoni	25.4846	52.3749	22.1405	0.415703
Steatomys krebsii	25.4846	52.3749	22.1405	0.415703
Steatomys opimus	25.4846	52.3749	22.1405	0.415703
Steatomys parvus	25.4846	52.3749	22.1405	0.415703
Steatomys pratensis	29.5987	54.2201	16.1811	0.335533
Mystromys albicaudatus	29.4308	48.5292	22.04	0.391438
Brachytarsomys albicauda	10.6086	72.0861	17.3053	0.516582
Hypogeomys antimena	10.6086	72.0861	17.3053	0.516582
Macrotarsomys bastardi	13.512	68.7004	17.7876	0.48133
Alticola albicaudus	14.1669	51.9318	33.9013	0.588495
Alticola argentatus	13.9811	50.6051	35.4137	0.598544
Alticola barakshin	16.4168	48.7711	34.8121	0.568987
Alticola montosa	14.1669	51.9318	33.9013	0.588495
Alticola roylei	14.1669	51.9318	33.9013	0.588495
Alticola semicanus	16.4168	48.7711	34.8121	0.568987
Alticola stoliczkanus	13.5292	47.7944	38.6764	0.619911
Alticola tuvinicus	14.1669	51.9318	33.9013	0.588495
Alticola lemminus	14.1669	51.9318	33.9013	0.588495
Alticola macrotis	14.1669	51.9318	33.9013	0.588495
Alticola olchonensis	14.1669	51.9318	33.9013	0.588495
Alticola strelzowi	18.1614	49.442	32.3965	0.539411
Arborimus albipes	15.4815	56.7503	27.7682	0.538036
Arborimus longicaudus	12.485	59.3636	28.1513	0.576043
Arvicola amphibius	28.7764	44.3505	26.8731	0.430606
Arvicola sapidus	15.6415	49.5703	34.7882	0.576827
Arvicola scherman	15.6415	49.5703	34.7882	0.576827
Caryomys eva	22.3922	53.3567	24.2511	0.453119
Chionomys nivalis	18.8232	46.9941	34.1826	0.543218
Dicrostonyx groenlandicus	15.4817	57.9997	26.5186	0.529804
Dicrostonyx hudsonius	15.2331	51.0988	33.6681	0.575284
Dicrostonyx nelsoni	14.0017	57.4486	28.5497	0.559594
Dicrostonyx nunatakensis	14.0017	57.4486	28.5497	0.559594
Dicrostonyx richardsoni	14.0017	57.4486	28.5497	0.559594
Dicrostonyx torquatus	14.0017	57.4486	28.5497	0.559594
Dicrostonyx unalascensis	14.0017	57.4486	28.5497	0.559594
Dicrostonyx vinogradovi	14.0017	57.4486	28.5497	0.559594
Dinaromys bogdanovi	12.0856	47.3061	40.6083	0.647385
Ellobius alaicus	12.4525	70.0292	17.5183	0.492161
Ellobius talpinus	12.4525	70.0292	17.5183	0.492161
Ellobius tancrei	13.4554	69.224	17.3206	0.477316
Ellobius fuscocapillus	12.4525	70.0292	17.5183	0.492161
Ellobius lutescens	12.4525	70.0292	17.5183	0.492161
Eolagurus luteus	15.1299	62.6719	22.1979	0.501912
Eolagurus przewalskii	14.2399	55.5512	30.2088	0.566924
Eothenomys melanogaster	12.0856	47.3061	40.6083	0.647385
Hyperacrius fertilis	13.0134	51.1811	35.8055	0.612372
Hyperacrius wynnei	12.08	62.195	25.725	0.565415
Lagurus lagurus	21.1213	55.3989	23.4797	0.456935
Lasiopodomys brandtii	12.0856	47.3061	40.6083	0.647385
Lasiopodomys mandarinus	14.4317	66.8502	18.718	0.47946
Lemmiscus curtatus	16.8972	53.7046	29.3981	0.533825
Lemmus amurensis	14.8447	47.491	37.6643	0.599807
Lemmus lemmus	24.332	43.1651	32.503	0.492154
Lemmus portenkoi	14.8447	47.491	37.6643	0.599807
Lemmus sibiricus	14.0868	48.1485	37.7648	0.608926
Lemmus trimucronatus	16.4168	48.7711	34.8121	0.568987
Microtus abbreviatus	13.3273	52.3004	34.3723	0.601067
Microtus californicus	14.0804	50.2997	35.6199	0.598425
Microtus chrotorrhinus	15.9128	60.825	23.2622	0.501909
Microtus guatemalensis	13.3273	52.3004	34.3723	0.601067
Microtus longicaudus	10.7283	56.6553	32.6162	0.627527
Microtus mexicanus	19.3059	50.631	30.063	0.515924
Microtus miurus	15.0165	50.828	34.1555	0.580235
Microtus richardsoni	16.3918	50.8575	32.7507	0.55823
Microtus umbrosus	13.3273	52.3004	34.3723	0.601067
Microtus xanthognathus	14.2959	52.6742	33.0299	0.582312
Microtus agrestis	12.0538	50.7877	37.1585	0.63173
Microtus anatolicus	13.3273	52.3004	34.3723	0.601067
Microtus arvalis	19.6155	50.8281	29.5564	0.510259
Microtus cabrerae	17.5294	49.9095	32.5611	0.546145
Microtus dogramacii	13.3273	52.3004	34.3723	0.601067
Microtus guentheri	13.3273	52.3004	34.3723	0.601067
Microtus ilaeus	13.3273	52.3004	34.3723	0.601067
Microtus irani	13.3273	52.3004	34.3723	0.601067
Microtus levis	13.3273	52.3004	34.3723	0.601067
Microtus paradoxus	13.3273	52.3004	34.3723	0.601067
Microtus qazvinensis	13.3273	52.3004	34.3723	0.601067
Microtus schidlovskii	13.3273	52.3004	34.3723	0.601067
Microtus socialis	13.3273	52.3004	34.3723	0.601067
Microtus tatricus	13.3273	52.3004	34.3723	0.601067
Microtus transcaspicus	13.3273	52.3004	34.3723	0.601067
Microtus bavaricus	13.3273	52.3004	34.3723	0.601067
Microtus brachycercus	13.3273	52.3004	34.3723	0.601067
Microtus daghestanicus	13.3273	52.3004	34.3723	0.601067
Microtus duodecimcostatus	13.3273	52.3004	34.3723	0.601067
Microtus felteni	13.3273	52.3004	34.3723	0.601067
Microtus gerbei	13.3273	52.3004	34.3723	0.601067
Microtus liechtensteini	13.3273	52.3004	34.3723	0.601067
Microtus lusitanicus	13.3273	52.3004	34.3723	0.601067
Microtus majori	13.3273	52.3004	34.3723	0.601067
Microtus multiplex	13.3273	52.3004	34.3723	0.601067
Microtus savii	13.3273	52.3004	34.3723	0.601067
Microtus schelkovnikovi	13.3273	52.3004	34.3723	0.601067
Microtus subterraneus	13.3273	52.3004	34.3723	0.601067
Microtus thomasi	13.3273	52.3004	34.3723	0.601067
Microtus breweri	13.3273	52.3004	34.3723	0.601067
Microtus canicaudus	13.3273	52.3004	34.3723	0.601067
Microtus montanus	13.5157	53.3153	33.1689	0.592332
Microtus oregoni	20.9669	52.066	26.967	0.482886
Microtus pennsylvanicus	15.5008	49.0914	35.4078	0.581504
Microtus townsendii	13.3273	52.3004	34.3723	0.601067
Microtus clarkei	13.3273	52.3004	34.3723	0.601067
Microtus evoronensis	13.3273	52.3004	34.3723	0.601067
Microtus fortis	14.2247	53.9267	31.8487	0.576588
Microtus kikuchii	13.3273	52.3004	34.3723	0.601067
Microtus limnophilus	13.3273	52.3004	34.3723	0.601067
Microtus maximowiczii	13.2927	69.6195	17.0877	0.476936
Microtus middendorffii	13.3273	52.3004	34.3723	0.601067
Microtus mongolicus	13.3273	52.3004	34.3723	0.601067
Microtus montebelli	13.3273	52.3004	34.3723	0.601067
Microtus mujanensis	13.3273	52.3004	34.3723	0.601067
Microtus oeconomus	12.0856	47.3061	40.6083	0.647385
Microtus sachalinensis	13.3273	52.3004	34.3723	0.601067
Microtus gregalis	13.3273	52.3004	34.3723	0.601067
Microtus oaxacensis	13.3273	52.3004	34.3723	0.601067
Microtus pinetorum	15.2845	53.8654	30.85	0.559007
Microtus quasiater	16.7879	45.4402	37.7718	0.580088
Microtus ochrogaster	15.3007	55.6115	29.0879	0.548286
Myodes andersoni	22.6306	49.2098	28.1596	0.478137
Myodes californicus	22.6306	49.2098	28.1596	0.478137
Myodes centralis	13.9072	67.8136	18.2794	0.481387
Myodes gapperi	21.25	53.6153	25.1347	0.468098
Myodes glareolus	20.7485	55.7013	23.5502	0.460394
Myodes imaizumii	22.6306	49.2098	28.1596	0.478137
Myodes regulus	22.6306	49.2098	28.1596	0.478137
Myodes rex	22.6306	49.2098	28.1596	0.478137
Myodes rufocanus	17.1338	53.1992	29.667	0.533168
Myodes rutilus	20.5168	49.3436	30.1396	0.506402
Myodes shanseius	18.4029	49.4775	32.1196	0.535695
Myodes smithii	22.6306	49.2098	28.1596	0.478137
Myopus schisticolor	19.0669	47.7677	33.1655	0.535653
Neodon sikimensis	21.0491	50.4187	28.5322	0.492359
Neofiber alleni	26.5233	50.7984	22.6784	0.413466
Ondatra zibethicus	28.5868	38.0866	33.3267	0.470577
Phaiomys leucurus	16.4168	48.7711	34.8121	0.568987
Phenacomys intermedius	11.1595	44.0565	44.784	0.678402
Phenacomys ungava	10.6077	45.032	44.3603	0.685043
Prometheomys schaposchnikowi	15.2307	56.101	28.6683	0.546441
Synaptomys cooperi	15.2608	48.1893	36.5499	0.589814
Synaptomys borealis	15.1147	47.7582	37.1271	0.594236
Allocricetulus curtatus	31.6556	55.6133	12.7312	0.282134
Allocricetulus eversmanni	30.8574	51.0515	18.0911	0.348571
Cansumys canus	13.4925	52.6252	33.8823	0.596447
Cricetulus alticola	22.6117	69.2536	8.13493	0.258267
Cricetulus barabensis	21.3756	59.5341	19.0903	0.418147
Cricetulus kamensis	21.0529	71.016	7.93128	0.265573
Cricetulus longicaudatus	34.0622	37.9814	27.9563	0.410548
Cricetulus migratorius	29.0116	45.1233	25.8651	0.422418
Cricetulus sokolovi	39.7886	40.6858	19.5256	0.321213
Cricetus cricetus	23.7839	62.7485	13.4677	0.338825
Mesocricetus auratus	24.0465	50.0872	25.8662	0.452985
Mesocricetus brandti	36.6642	38.5494	24.7864	0.377063
Mesocricetus newtoni	24.0465	50.0872	25.8662	0.452985
Mesocricetus raddei	24.0465	50.0872	25.8662	0.452985
Phodopus campbelli	43.3281	41.2771	15.3947	0.26525
Phodopus roborovskii	31.9236	46.9697	21.1067	0.370531
Phodopus sungorus	25.6827	52.0668	22.2505	0.415323
Tscherskia triton	15.7859	76.1453	8.06893	0.316169
Lophiomys imhausi	14.9361	53.1135	31.9504	0.569107
Baiomys musculus	33.5283	40.2287	26.2429	0.401669
Baiomys taylori	23.3659	51.2428	25.3914	0.454363
Hodomys alleni	23.1327	50.4811	26.386	0.462883
Nelsonia neotomodon	14.2152	54.9691	30.8155	0.570777
Neotoma albigula	16.4046	51.2536	32.3417	0.555839
Neotoma angustapalata	17.0925	58.6887	24.2188	0.497287
Neotoma anthonyi	17.0925	58.6887	24.2188	0.497287
Neotoma bryanti	17.0925	58.6887	24.2188	0.497287
Neotoma bunkeri	17.0925	58.6887	24.2188	0.497287
Neotoma chrysomelas	17.0925	58.6887	24.2188	0.497287
Neotoma devia	15.7943	50.7127	33.4929	0.568382
Neotoma floridana	22.3333	54.9221	22.7446	0.442108
Neotoma fuscipes	23.5632	53.6702	22.7666	0.433497
Neotoma goldmani	33.6793	36.6817	29.639	0.422941
Neotoma lepida	22.8499	59.2815	17.8685	0.395455
Neotoma leucodon	17.0925	58.6887	24.2188	0.497287
Neotoma macrotis	17.0925	58.6887	24.2188	0.497287
Neotoma magister	17.0925	58.6887	24.2188	0.497287
Neotoma martinensis	17.0925	58.6887	24.2188	0.497287
Neotoma mexicana	23.0568	60.2123	16.7309	0.382312
Neotoma micropus	22.6639	48.7212	28.6148	0.480776
Neotoma nelsoni	17.0925	58.6887	24.2188	0.497287
Neotoma palatina	17.0925	58.6887	24.2188	0.497287
Neotoma stephensi	15.3486	50.9203	33.7311	0.574376
Neotoma cinerea	18.157	47.6596	34.1833	0.549136
Neotoma phenax	17.0925	58.6887	24.2188	0.497287
Neotomodon alstoni	28.6609	55.0877	16.2514	0.341549
Ochrotomys nuttalli	30.3149	53.7144	15.9706	0.329318
Onychomys arenicola	62.9858	24.4583	12.5558	0.171141
Onychomys leucogaster	75.9654	12.226	11.8084	0.13452
Onychomys torridus	65.3227	20.4761	14.2011	0.187998
Peromyscus attwateri	26.0858	56.7948	17.1194	0.366155
Peromyscus aztecus	28.6609	55.0877	16.2514	0.341549
Peromyscus beatae	28.8618	54.9567	16.1815	0.339645
Peromyscus boylii	13.0531	74.7706	12.1763	0.420106
Peromyscus bullatus	28.8618	54.9567	16.1815	0.339645
Peromyscus californicus	18.5685	64.4368	16.9947	0.42071
Peromyscus caniceps	28.8618	54.9567	16.1815	0.339645
Peromyscus crinitus	39.4836	42.3469	18.1694	0.309586
Peromyscus dickeyi	28.8618	54.9567	16.1815	0.339645
Peromyscus difficilis	28.6609	55.0877	16.2514	0.341549
Peromyscus eremicus	39.4836	42.3469	18.1694	0.309586
Peromyscus eva	28.6609	55.0877	16.2514	0.341549
Peromyscus fraterculus	15.4979	62.4582	22.0439	0.496703
Peromyscus furvus	28.6609	55.0877	16.2514	0.341549
Peromyscus gossypinus	54.7242	29.827	15.4488	0.229378
Peromyscus grandis	28.6609	55.0877	16.2514	0.341549
Peromyscus gratus	28.8618	54.9567	16.1815	0.339645
Peromyscus guardia	28.8618	54.9567	16.1815	0.339645
Peromyscus guatemalensis	28.6609	55.0877	16.2514	0.341549
Peromyscus gymnotis	28.8618	54.9567	16.1815	0.339645
Peromyscus hooperi	28.8618	54.9567	16.1815	0.339645
Peromyscus hylocetes	28.8618	54.9567	16.1815	0.339645
Peromyscus interparietalis	28.8618	54.9567	16.1815	0.339645
Peromyscus keeni	26.7717	61.1942	12.0341	0.29954
Peromyscus leucopus	35.8942	48.382	15.7237	0.29917
Peromyscus levipes	28.8618	54.9567	16.1815	0.339645
Peromyscus madrensis	28.8618	54.9567	16.1815	0.339645
Peromyscus maniculatus	31.0481	53.0078	15.9441	0.325136
Peromyscus mayensis	28.8618	54.9567	16.1815	0.339645
Peromyscus megalops	28.8618	54.9567	16.1815	0.339645
Peromyscus mekisturus	28.8618	54.9567	16.1815	0.339645
Peromyscus melanocarpus	28.8618	54.9567	16.1815	0.339645
Peromyscus melanophrys	5.56134	82.4378	12.001	0.559431
Peromyscus melanotis	28.6609	55.0877	16.2514	0.341549
Peromyscus melanurus	28.8618	54.9567	16.1815	0.339645
Peromyscus merriami	28.8618	54.9567	16.1815	0.339645
Peromyscus mexicanus	18.4891	62.5115	18.9994	0.44118
Peromyscus nasutus	28.8618	54.9567	16.1815	0.339645
Peromyscus ochraventer	28.8618	54.9567	16.1815	0.339645
Peromyscus pectoralis	23.072	60.4952	16.4328	0.379019
Peromyscus pembertoni	28.8618	54.9567	16.1815	0.339645
Peromyscus perfulvus	28.6609	55.0877	16.2514	0.341549
Peromyscus polionotus	23.7468	59.8377	16.4155	0.374101
Peromyscus polius	28.8618	54.9567	16.1815	0.339645
Peromyscus pseudocrinitus	28.8618	54.9567	16.1815	0.339645
Peromyscus sagax	28.8618	54.9567	16.1815	0.339645
Peromyscus sejugis	28.8618	54.9567	16.1815	0.339645
Peromyscus simulus	28.8618	54.9567	16.1815	0.339645
Peromyscus slevini	28.8618	54.9567	16.1815	0.339645
Peromyscus spicilegus	28.6609	55.0877	16.2514	0.341549
Peromyscus stephani	28.8618	54.9567	16.1815	0.339645
Peromyscus stirtoni	28.8618	54.9567	16.1815	0.339645
Peromyscus truei	30.3149	53.7144	15.9706	0.329318
Peromyscus winkelmanni	28.8618	54.9567	16.1815	0.339645
Peromyscus yucatanicus	28.6609	55.0877	16.2514	0.341549
Peromyscus zarhynchus	28.8618	54.9567	16.1815	0.339645
Podomys floridanus	27.734	55.4834	16.7826	0.352618
Reithrodontomys burti	31.9236	46.9697	21.1067	0.370531
Reithrodontomys chrysopsis	31.9236	46.9697	21.1067	0.370531
Reithrodontomys fulvescens	31.9236	46.9697	21.1067	0.370531
Reithrodontomys hirsutus	31.9236	46.9697	21.1067	0.370531
Reithrodontomys humulis	31.9236	46.9697	21.1067	0.370531
Reithrodontomys megalotis	43.3281	41.2771	15.3947	0.26525
Reithrodontomys montanus	31.9236	46.9697	21.1067	0.370531
Reithrodontomys raviventris	31.9236	46.9697	21.1067	0.370531
Reithrodontomys sumichrasti	31.9236	46.9697	21.1067	0.370531
Reithrodontomys zacatecae	31.9236	46.9697	21.1067	0.370531
Reithrodontomys brevirostris	31.9236	46.9697	21.1067	0.370531
Reithrodontomys creper	31.9236	46.9697	21.1067	0.370531
Reithrodontomys darienensis	31.9236	46.9697	21.1067	0.370531
Reithrodontomys gracilis	31.9236	46.9697	21.1067	0.370531
Reithrodontomys mexicanus	23.3373	44.8087	31.854	0.495308
Reithrodontomys microdon	31.9236	46.9697	21.1067	0.370531
Reithrodontomys paradoxus	31.9236	46.9697	21.1067	0.370531
Reithrodontomys rodriguezi	31.9236	46.9697	21.1067	0.370531
Reithrodontomys spectabilis	31.9236	46.9697	21.1067	0.370531
Reithrodontomys tenuirostris	31.9236	46.9697	21.1067	0.370531
Scotinomys teguina	62.5933	22.3104	15.0961	0.205156
Scotinomys xerampelinus	58.1493	26.3257	15.5249	0.22107
Abrothrix jelskii	27.7887	45.0001	27.2111	0.438518
Abrothrix lanosus	33.6793	36.6817	29.639	0.422941
Abrothrix longipilis	33.6793	36.6817	29.639	0.422941
Abrothrix olivaceus	49.7526	32.5076	17.7398	0.268827
Abrothrix sanborni	32.7207	39.4197	27.8596	0.416367
Akodon aerosus	10.6086	72.0861	17.3053	0.516582
Akodon albiventer	72.108	14.542	13.3501	0.163347
Akodon azarae	40.4692	32.0316	27.4992	0.380188
Akodon boliviensis	44.7353	29.6955	25.5691	0.351291
Akodon cursor	47.9697	34.3805	17.6497	0.273596
Akodon mollis	10.6086	72.0861	17.3053	0.516582
Akodon montensis	31.8924	41.3081	26.7994	0.413495
Akodon paranaensis	66.4104	20.4058	13.1836	0.172251
Akodon torques	53.2277	24.8055	21.9667	0.297068
Akodon varius	50.9469	24.5886	24.4643	0.323306
Andinomys edax	16.4168	48.7711	34.8121	0.568987
Anotomys leander	78.0997	9.27079	12.6294	0.143824
Auliscomys boliviensis	16.4168	48.7711	34.8121	0.568987
Bibimys chacoensis	18.1614	49.442	32.3965	0.539411
Bibimys labiosus	18.1614	49.442	32.3965	0.539411
Blarinomys breviceps	70.7764	14.4521	14.7714	0.184219
Calomys callosus	16.4168	48.7711	34.8121	0.568987
Calomys laucha	31.7581	46.4092	21.8327	0.377412
Calomys musculinus	14.8178	78.0658	7.11663	0.304573
Calomys sorellus	50.1017	26.7133	23.1849	0.316051
Chelemys delfini	40.9326	36.1233	22.944	0.345644
Chelemys macronyx	32.7207	39.4197	27.8596	0.416367
Chelemys megalonyx	40.9326	36.1233	22.944	0.345644
Chibchanomys orcesi	75.1853	11.6473	13.1673	0.15569
Chibchanomys trichotis	69.2609	12.3619	18.3771	0.227291
Chilomys instans	17.1767	65.9628	16.8604	0.432163
Chinchillula sahamae	18.8126	48.8895	32.2979	0.533077
Deltamys kempi	59.9983	24.0424	15.9592	0.221378
Eligmodontia moreni	69.3583	16.3988	14.2426	0.18023
Eligmodontia morgani	39.6933	44.3938	15.9129	0.28512
Eligmodontia puerulus	22.3228	50.8062	26.871	0.471978
Eligmodontia typus	28.8468	49.5081	21.6451	0.391468
Euneomys chinchilloides	16.4168	48.7711	34.8121	0.568987
Geoxus valdivianus	60.6435	22.7141	16.6425	0.227375
Graomys centralis	13.7037	57.7271	28.5692	0.563271
Graomys domorum	13.7037	57.7271	28.5692	0.563271
Graomys edithae	13.7037	57.7271	28.5692	0.563271
Graomys griseoflavus	21.0537	54.5279	24.4184	0.464457
Holochilus brasiliensis	12.0856	47.3061	40.6083	0.647385
Holochilus chacarius	32.0338	35.9842	31.9819	0.444781
Holochilus sciureus	29.575	41.9966	28.4284	0.436305
Ichthyomys hydrobates	68.2094	12.4992	19.2913	0.238258
Ichthyomys pittieri	68.4433	9.60223	21.9544	0.262388
Ichthyomys stolzmanni	68.2094	12.4992	19.2913	0.238258
Ichthyomys tweedii	68.4433	9.60223	21.9544	0.262388
Irenomys tarsalis	21.8395	58.6432	19.5172	0.418547
Juscelinomys candango	36.1938	37.5696	26.2366	0.389374
Juscelinomys guaporensis	36.1938	37.5696	26.2366	0.389374
Juscelinomys huanchacae	36.1938	37.5696	26.2366	0.389374
Kunsia fronto	16.4168	48.7711	34.8121	0.568987
Kunsia tomentosus	16.4168	48.7711	34.8121	0.568987
Lenoxus apicalis	61.4647	19.9107	18.6244	0.245852
Loxodontomys micropus	20.0092	51.7273	28.2634	0.498971
Lundomys molitor	16.4168	48.7711	34.8121	0.568987
Melanomys caliginosus	19.0405	47.9395	33.02	0.535087
Microryzomys minutus	44.9168	35.6507	19.4324	0.301146
Neacomys guianae	44.9541	38.384	16.6618	0.273504
Neacomys spinosus	49.8083	35.0176	15.174	0.240713
Neacomys tenuipes	44.9541	38.384	16.6618	0.273504
Necromys lasiurus	31.7699	41.2511	26.9789	0.415318
Necromys obscurus	58.5936	24.2005	17.2058	0.238451
Necromys urichi	50.6383	31.6859	17.6757	0.265445
Nectomys apicalis	40.7962	32.8876	26.3162	0.370939
Nectomys magdalenae	40.7962	32.8876	26.3162	0.370939
Nectomys palmipes	40.7962	32.8876	26.3162	0.370939
Nectomys rattus	40.7962	32.8876	26.3162	0.370939
Nectomys squamipes	57.7799	23.3336	18.8864	0.257386
Neotomys ebriosus	12.0856	47.3061	40.6083	0.647385
Neusticomys monticolus	68.2094	12.4992	19.2913	0.238258
Neusticomys mussoi	68.2094	12.4992	19.2913	0.238258
Neusticomys oyapocki	68.2094	12.4992	19.2913	0.238258
Neusticomys peruviensis	68.2094	12.4992	19.2913	0.238258
Neusticomys venezuelae	68.2094	12.4992	19.2913	0.238258
Notiomys edwardsii	54.029	28.0123	17.9585	0.258355
Oecomys auyantepui	33.4769	50.4611	16.0619	0.31422
Oecomys bicolor	24.634	58.8796	16.4863	0.368849
Oecomys catherinae	33.4769	50.4611	16.0619	0.31422
Oecomys cleberi	33.4769	50.4611	16.0619	0.31422
Oecomys concolor	24.634	58.8796	16.4863	0.368849
Oecomys flavicans	33.4769	50.4611	16.0619	0.31422
Oecomys mamorae	33.4769	50.4611	16.0619	0.31422
Oecomys paricola	33.4769	50.4611	16.0619	0.31422
Oecomys phaeotis	33.4769	50.4611	16.0619	0.31422
Oecomys rex	33.4769	50.4611	16.0619	0.31422
Oecomys roberti	33.4769	50.4611	16.0619	0.31422
Oecomys rutilus	33.4769	50.4611	16.0619	0.31422
Oecomys speciosus	33.4769	50.4611	16.0619	0.31422
Oecomys superans	30.3149	53.7144	15.9706	0.329318
Oecomys trinitatis	33.4769	50.4611	16.0619	0.31422
Oligoryzomys andinus	50.4439	26.5076	23.0484	0.31394
Oligoryzomys delticola	16.4168	48.7711	34.8121	0.568987
Oligoryzomys flavescens	35.9462	40.1925	23.8612	0.373383
Oligoryzomys fulvescens	24.634	58.8796	16.4863	0.368849
Oligoryzomys microtis	43.3281	41.2771	15.3947	0.26525
Oligoryzomys nigripes	31.6802	45.478	22.8418	0.385891
Oryzomys albigularis	24.634	58.8796	16.4863	0.368849
Oryzomys alfaroi	24.634	58.8796	16.4863	0.368849
Oryzomys angouya	24.634	58.8796	16.4863	0.368849
Oryzomys auriventer	17.1767	65.9628	16.8604	0.432163
Oryzomys balneator	17.1767	65.9628	16.8604	0.432163
Oryzomys bolivaris	24.634	58.8796	16.4863	0.368849
Oryzomys caracolus	19.0405	47.9395	33.02	0.535087
Oryzomys chapmani	19.0405	47.9395	33.02	0.535087
Oryzomys couesi	30.2094	53.5509	16.2396	0.332847
Oryzomys curasoae	19.0405	47.9395	33.02	0.535087
Oryzomys devius	19.0405	47.9395	33.02	0.535087
Oryzomys dimidiatus	19.0405	47.9395	33.02	0.535087
Oryzomys emmonsae	19.0405	47.9395	33.02	0.535087
Oryzomys galapagoensis	19.0405	47.9395	33.02	0.535087
Oryzomys gorgasi	19.0405	47.9395	33.02	0.535087
Oryzomys hammondi	19.0405	47.9395	33.02	0.535087
Oryzomys keaysi	19.0405	47.9395	33.02	0.535087
Oryzomys lamia	19.0405	47.9395	33.02	0.535087
Oryzomys laticeps	19.0405	47.9395	33.02	0.535087
Oryzomys legatus	34.0622	37.9814	27.9563	0.410548
Oryzomys levipes	19.0405	47.9395	33.02	0.535087
Oryzomys macconnelli	30.2642	53.6308	16.105	0.331077
Oryzomys maracajuensis	19.0405	47.9395	33.02	0.535087
Oryzomys marinhus	19.0405	47.9395	33.02	0.535087
Oryzomys megacephalus	24.634	58.8796	16.4863	0.368849
Oryzomys melanotis	18.5536	48.3899	33.0564	0.539537
Oryzomys meridensis	19.0405	47.9395	33.02	0.535087
Oryzomys nelsoni	19.0405	47.9395	33.02	0.535087
Oryzomys nitidus	24.634	58.8796	16.4863	0.368849
Oryzomys palustris	35.5933	38.0926	26.314	0.392579
Oryzomys perenensis	19.0405	47.9395	33.02	0.535087
Oryzomys polius	19.0405	47.9395	33.02	0.535087
Oryzomys rhabdops	19.0405	47.9395	33.02	0.535087
Oryzomys rostratus	16.4168	48.7711	34.8121	0.568987
Oryzomys russatus	19.0405	47.9395	33.02	0.535087
Oryzomys saturatior	19.0405	47.9395	33.02	0.535087
Oryzomys scotti	19.0405	47.9395	33.02	0.535087
Oryzomys seuanezi	19.0405	47.9395	33.02	0.535087
Oryzomys subflavus	21.4075	44.3302	34.2623	0.522577
Oryzomys talamancae	19.0405	47.9395	33.02	0.535087
Oryzomys tatei	19.0405	47.9395	33.02	0.535087
Oryzomys xanthaeolus	19.0405	47.9395	33.02	0.535087
Oryzomys yunganus	19.0405	47.9395	33.02	0.535087
Oxymycterus akodontius	65.4115	18.1548	16.4335	0.214269
Oxymycterus amazonicus	65.4115	18.1548	16.4335	0.214269
Oxymycterus angularis	65.4115	18.1548	16.4335	0.214269
Oxymycterus caparoae	65.4115	18.1548	16.4335	0.214269
Oxymycterus dasytrichus	65.4115	18.1548	16.4335	0.214269
Oxymycterus delator	52.5439	26.0937	21.3623	0.293949
Oxymycterus hiska	65.4115	18.1548	16.4335	0.214269
Oxymycterus hispidus	65.4115	18.1548	16.4335	0.214269
Oxymycterus hucucha	65.4115	18.1548	16.4335	0.214269
Oxymycterus inca	68.9754	15.0991	15.9253	0.201349
Oxymycterus josei	65.4115	18.1548	16.4335	0.214269
Oxymycterus nasutus	65.4115	18.1548	16.4335	0.214269
Oxymycterus paramensis	61.4647	19.9107	18.6244	0.245852
Oxymycterus quaestor	65.4115	18.1548	16.4335	0.214269
Oxymycterus roberti	65.4115	18.1548	16.4335	0.214269
Oxymycterus rufus	66.2572	15.8742	17.8686	0.227828
Phyllotis amicus	29.6917	49.6178	20.6905	0.37873
Phyllotis andium	30.3149	53.7144	15.9706	0.329318
Phyllotis bonariensis	29.6917	49.6178	20.6905	0.37873
Phyllotis caprinus	29.6917	49.6178	20.6905	0.37873
Phyllotis darwini	29.6917	49.6178	20.6905	0.37873
Phyllotis definitus	29.6917	49.6178	20.6905	0.37873
Phyllotis haggardi	30.3149	53.7144	15.9706	0.329318
Phyllotis limatus	29.6917	49.6178	20.6905	0.37873
Phyllotis magister	29.6917	49.6178	20.6905	0.37873
Phyllotis osgoodi	29.6917	49.6178	20.6905	0.37873
Phyllotis osilae	19.4908	46.4895	34.0196	0.536641
Phyllotis wolffsohni	29.6917	49.6178	20.6905	0.37873
Phyllotis xanthopygus	29.6917	49.6178	20.6905	0.37873
Punomys lemminus	15.4568	58.9768	25.5664	0.523543
Reithrodon auritus	12.8453	53.6349	33.5198	0.602632
Rheomys mexicanus	76.0809	11.4526	12.4665	0.144271
Rheomys raptor	64.1911	17.7367	18.0721	0.234235
Rheomys thomasi	76.0809	11.4526	12.4665	0.144271
Rheomys underwoodi	76.0809	11.4526	12.4665	0.144271
Rhipidomys mastacalis	19.1099	62.3309	18.5591	0.431579
Scapteromys tumidus	44.9257	33.3204	21.7538	0.321394
Scolomys melanops	17.1767	65.9628	16.8604	0.432163
Sigmodon alleni	40.2734	33.5428	26.1838	0.372058
Sigmodon arizonae	53.1501	23.6874	23.1625	0.306951
Sigmodon fulviventer	40.2734	33.5428	26.1838	0.372058
Sigmodon hirsutus	53.1501	23.6874	23.1625	0.306951
Sigmodon hispidus	22.4625	44.2144	33.3231	0.509692
Sigmodon inopinatus	53.1501	23.6874	23.1625	0.306951
Sigmodon leucotis	40.2734	33.5428	26.1838	0.372058
Sigmodon mascotensis	40.2734	33.5428	26.1838	0.372058
Sigmodon ochrognathus	40.2734	33.5428	26.1838	0.372058
Sigmodon peruanus	53.1501	23.6874	23.1625	0.306951
Sigmodon planifrons	53.1501	23.6874	23.1625	0.306951
Sigmodon toltecus	53.1501	23.6874	23.1625	0.306951
Sigmodon zanjonensis	53.1501	23.6874	23.1625	0.306951
Sigmodon alstoni	21.0491	50.4187	28.5322	0.492359
Thaptomys nigrita	50.6383	31.6859	17.6757	0.265445
Thomasomys aureus	17.9925	56.9888	25.0187	0.494627
Thomasomys baeops	17.1767	65.9628	16.8604	0.432163
Thomasomys gracilis	17.1767	65.9628	16.8604	0.432163
Thomasomys kalinowskii	46.3267	30.2239	23.4494	0.330162
Thomasomys oreas	33.1309	38.6868	28.1823	0.416447
Thomasomys paramorum	17.1767	65.9628	16.8604	0.432163
Thomasomys rhoadsi	17.1767	65.9628	16.8604	0.432163
Wiedomys pyrrhorhinos	42.9452	39.9774	17.0774	0.28514
Wilfredomys oenax	16.4168	48.7711	34.8121	0.568987
Zygodontomys brevicauda	33.4925	50.4902	16.0172	0.31365
Zygodontomys brunneus	21.7566	57.9683	20.2751	0.425942
Nyctomys sumichrasti	19.8838	60.8812	19.235	0.431388
Ototylomys phyllotis	11.8042	66.4861	21.7097	0.53905
Tylomys mirae	10.6086	72.0861	17.3053	0.516582
Tylomys nudicaudus	18.9969	52.245	28.7581	0.510608
Tylomys panamensis	18.9969	52.245	28.7581	0.510608
Tylomys watsoni	18.9969	52.245	28.7581	0.510608
Acomys airensis	9.39119	78.2805	12.3284	0.476962
Acomys cahirinus	34.6195	46.7715	18.609	0.334968
Acomys chudeaui	9.39119	78.2805	12.3284	0.476962
Acomys cilicicus	9.39119	78.2805	12.3284	0.476962
Acomys cineraceus	9.39119	78.2805	12.3284	0.476962
Acomys dimidiatus	9.39119	78.2805	12.3284	0.476962
Acomys ignitus	9.39119	78.2805	12.3284	0.476962
Acomys johannis	9.39119	78.2805	12.3284	0.476962
Acomys kempi	9.39119	78.2805	12.3284	0.476962
Acomys minous	9.39119	78.2805	12.3284	0.476962
Acomys mullah	9.39119	78.2805	12.3284	0.476962
Acomys nesiotes	59.0223	19.0749	21.9028	0.281345
Acomys percivali	9.39119	78.2805	12.3284	0.476962
Acomys russatus	65.3391	15.9987	18.6623	0.237706
Acomys seurati	9.39119	78.2805	12.3284	0.476962
Acomys spinosissimus	16.6722	68.969	14.3589	0.408689
Acomys wilsoni	16.6722	68.969	14.3589	0.408689
Acomys louisae	9.39119	78.2805	12.3284	0.476962
Acomys subspinosus	16.6722	68.969	14.3589	0.408689
Deomys ferrugineus	58.2898	26.1836	15.5263	0.220725
Lophuromys aquilus	71.4611	15.4224	13.1164	0.161301
Lophuromys angolensis	71.4611	15.4224	13.1164	0.161301
Lophuromys ansorgei	71.4611	15.4224	13.1164	0.161301
Lophuromys brevicaudus	71.4611	15.4224	13.1164	0.161301
Lophuromys brunneus	71.4611	15.4224	13.1164	0.161301
Lophuromys chrysopus	71.4611	15.4224	13.1164	0.161301
Lophuromys dieterleni	71.4611	15.4224	13.1164	0.161301
Lophuromys dudui	71.4611	15.4224	13.1164	0.161301
Lophuromys eisentrauti	71.4611	15.4224	13.1164	0.161301
Lophuromys flavopunctatus	67.2623	16.3931	16.3447	0.209457
Lophuromys huttereri	71.4611	15.4224	13.1164	0.161301
Lophuromys melanonyx	71.4611	15.4224	13.1164	0.161301
Lophuromys nudicaudus	71.4611	15.4224	13.1164	0.161301
Lophuromys rahmi	71.4611	15.4224	13.1164	0.161301
Lophuromys roseveari	71.4611	15.4224	13.1164	0.161301
Lophuromys sikapusi	75.227	12.2842	12.4886	0.145918
Lophuromys verhageni	71.4611	15.4224	13.1164	0.161301
Lophuromys zena	71.4611	15.4224	13.1164	0.161301
Lophuromys luteogaster	71.4611	15.4224	13.1164	0.161301
Lophuromys medicaudatus	71.4611	15.4224	13.1164	0.161301
Lophuromys woosnami	75.227	12.2842	12.4886	0.145918
Uranomys ruddi	69.3583	16.3988	14.2426	0.18023
Desmodilliscus braueri	30.3149	53.7144	15.9706	0.329318
Desmodillus auricularis	27.0817	61.3456	11.5728	0.290755
Dipodillus campestris	22.4339	62.7449	14.8212	0.365355
Gerbilliscus boehmi	18.6891	51.984	29.3269	0.516806
Gerbilliscus brantsii	20.7995	67.7475	11.4531	0.332278
Gerbilliscus leucogaster	22.394	58.1443	19.4617	0.413924
Gerbilliscus nigricaudus	20.8409	57.5215	21.6375	0.444574
Gerbilliscus robustus	20.7741	57.5554	21.6705	0.445373
Gerbilliscus validus	18.6891	51.984	29.3269	0.516806
Gerbillurus setzeri	39.4836	42.3469	18.1694	0.309586
Gerbillurus vallinus	21.4599	67.6288	10.9115	0.318587
Gerbillurus tytonis	21.4599	67.6288	10.9115	0.318587
Gerbillurus paeba	23.2188	64.6974	12.0839	0.323629
Gerbillus burtoni	26.3008	55.4861	18.2131	0.375804
Gerbillus mauritaniae	26.3008	55.4861	18.2131	0.375804
Gerbillus acticola	26.3008	55.4861	18.2131	0.375804
Gerbillus agag	26.3008	55.4861	18.2131	0.375804
Gerbillus andersoni	26.3008	55.4861	18.2131	0.375804
Gerbillus aquilus	26.3008	55.4861	18.2131	0.375804
Gerbillus cheesmani	26.3008	55.4861	18.2131	0.375804
Gerbillus dongolanus	26.3008	55.4861	18.2131	0.375804
Gerbillus dunni	26.3008	55.4861	18.2131	0.375804
Gerbillus floweri	26.3008	55.4861	18.2131	0.375804
Gerbillus gerbillus	15.6928	67.6583	16.649	0.44486
Gerbillus gleadowi	26.3008	55.4861	18.2131	0.375804
Gerbillus hesperinus	26.3008	55.4861	18.2131	0.375804
Gerbillus hoogstraali	26.3008	55.4861	18.2131	0.375804
Gerbillus latastei	26.3008	55.4861	18.2131	0.375804
Gerbillus nancillus	26.3008	55.4861	18.2131	0.375804
Gerbillus nigeriae	26.3008	55.4861	18.2131	0.375804
Gerbillus occiduus	26.3008	55.4861	18.2131	0.375804
Gerbillus perpallidus	26.3008	55.4861	18.2131	0.375804
Gerbillus pulvinatus	26.3008	55.4861	18.2131	0.375804
Gerbillus pyramidum	26.3008	55.4861	18.2131	0.375804
Gerbillus rosalinda	26.3008	55.4861	18.2131	0.375804
Gerbillus tarabuli	26.3008	55.4861	18.2131	0.375804
Gerbillus amoenus	26.3008	55.4861	18.2131	0.375804
Gerbillus brockmani	26.3008	55.4861	18.2131	0.375804
Gerbillus famulus	26.3008	55.4861	18.2131	0.375804
Gerbillus garamantis	26.3008	55.4861	18.2131	0.375804
Gerbillus grobbeni	26.3008	55.4861	18.2131	0.375804
Gerbillus henleyi	26.3008	55.4861	18.2131	0.375804
Gerbillus mesopotamiae	26.3008	55.4861	18.2131	0.375804
Gerbillus muriculus	26.3008	55.4861	18.2131	0.375804
Gerbillus nanus	26.3008	55.4861	18.2131	0.375804
Gerbillus poecilops	26.3008	55.4861	18.2131	0.375804
Gerbillus principulus	26.3008	55.4861	18.2131	0.375804
Gerbillus pusillus	15.6928	67.6583	16.649	0.44486
Gerbillus syrticus	26.3008	55.4861	18.2131	0.375804
Gerbillus vivax	26.3008	55.4861	18.2131	0.375804
Gerbillus watersi	26.3008	55.4861	18.2131	0.375804
Meriones tamariscinus	26.0458	47.9924	25.9618	0.440615
Meriones arimalius	16.3881	57.9964	25.6154	0.514228
Meriones chengi	16.3881	57.9964	25.6154	0.514228
Meriones crassus	22.9516	53.8068	23.2417	0.441488
Meriones dahli	16.3881	57.9964	25.6154	0.514228
Meriones grandis	16.3881	57.9964	25.6154	0.514228
Meriones libycus	30.3149	53.7144	15.9706	0.329318
Meriones meridianus	22.3249	59.2617	18.4134	0.404601
Meriones sacramenti	16.3881	57.9964	25.6154	0.514228
Meriones shawi	16.3881	57.9964	25.6154	0.514228
Meriones tristrami	16.3881	57.9964	25.6154	0.514228
Meriones unguiculatus	23.5282	54.9274	21.5444	0.423906
Meriones vinogradovi	16.3881	57.9964	25.6154	0.514228
Meriones zarudnyi	16.3881	57.9964	25.6154	0.514228
Meriones hurrianae	16.3881	57.9964	25.6154	0.514228
Meriones persicus	16.3881	57.9964	25.6154	0.514228
Meriones rex	16.3881	57.9964	25.6154	0.514228
Pachyuromys duprasi	62.8312	22.5857	14.5829	0.198372
Psammomys obesus	14.2744	57.3426	28.3831	0.55536
Psammomys vexillaris	18.0683	61.8226	20.1092	0.455052
Rhombomys opimus	16.6344	42.903	40.4626	0.594119
Tatera indica	18.9835	63.1949	17.8215	0.425483
Taterillus emini	16.4168	48.7711	34.8121	0.568987
Taterillus pygargus	37.9707	48.7448	13.2846	0.260207
Leimacomys buettneri	69.3583	16.3988	14.2426	0.18023
Abditomys latidens	16.4168	48.7711	34.8121	0.568987
Abeomelomys sevia	12.0807	48.0796	39.8396	0.643981
Aethomys bocagei	15.5759	74.4287	9.99551	0.356062
Aethomys chrysophilus	16.5398	56.2812	27.179	0.523294
Aethomys hindei	16.5398	56.2812	27.179	0.523294
Aethomys ineptus	15.5759	74.4287	9.99551	0.356062
Aethomys kaiseri	16.5398	56.2812	27.179	0.523294
Aethomys nyikae	15.5759	74.4287	9.99551	0.356062
Aethomys silindensis	15.5759	74.4287	9.99551	0.356062
Aethomys stannarius	15.5759	74.4287	9.99551	0.356062
Aethomys thomasi	15.5759	74.4287	9.99551	0.356062
Anisomys imitator	25.6827	52.0668	22.2505	0.415323
Apodemus agrarius	30.5046	54.2109	15.2845	0.320518
Apodemus alpicola	17.681	67.1446	15.1744	0.408746
Apodemus argenteus	17.681	67.1446	15.1744	0.408746
Apodemus chevrieri	43.3281	41.2771	15.3947	0.26525
Apodemus draco	17.681	67.1446	15.1744	0.408746
Apodemus epimelas	17.681	67.1446	15.1744	0.408746
Apodemus flavicollis	17.681	67.1446	15.1744	0.408746
Apodemus gurkha	17.681	67.1446	15.1744	0.408746
Apodemus hyrcanicus	17.681	67.1446	15.1744	0.408746
Apodemus latronum	17.681	67.1446	15.1744	0.408746
Apodemus mystacinus	17.681	67.1446	15.1744	0.408746
Apodemus pallipes	17.681	67.1446	15.1744	0.408746
Apodemus peninsulae	17.681	67.1446	15.1744	0.408746
Apodemus ponticus	17.681	67.1446	15.1744	0.408746
Apodemus rusiges	17.681	67.1446	15.1744	0.408746
Apodemus semotus	17.681	67.1446	15.1744	0.408746
Apodemus speciosus	17.681	67.1446	15.1744	0.408746
Apodemus sylvaticus	20.535	60.2351	19.2299	0.426038
Apodemus uralensis	17.681	67.1446	15.1744	0.408746
Apodemus witherbyi	17.681	67.1446	15.1744	0.408746
Archboldomys luzonensis	70.4057	15.7566	13.8378	0.172991
Arvicanthis abyssinicus	22.3698	52.9031	24.7272	0.456757
Arvicanthis ansorgei	22.3698	52.9031	24.7272	0.456757
Arvicanthis blicki	22.3698	52.9031	24.7272	0.456757
Arvicanthis nairobae	22.3698	52.9031	24.7272	0.456757
Arvicanthis neumanni	22.3698	52.9031	24.7272	0.456757
Arvicanthis niloticus	22.5546	58.2835	19.1619	0.409994
Arvicanthis rufinus	22.3698	52.9031	24.7272	0.456757
Bandicota bengalensis	12.1789	75.2614	12.5597	0.43707
Bandicota indica	41.218	30.4554	28.3266	0.382707
Bandicota savilei	12.1789	75.2614	12.5597	0.43707
Berylmys berdmorei	18.4299	51.9057	29.6644	0.521155
Berylmys bowersi	35.968	43.621	20.4109	0.345304
Berylmys mackenziei	18.4299	51.9057	29.6644	0.521155
Berylmys manipulus	39.4141	35.0373	25.5486	0.371022
Bunomys andrewsi	36.1036	46.6977	17.1987	0.314169
Bunomys chrysocomus	36.1036	46.6977	17.1987	0.314169
Bunomys coelestis	36.1036	46.6977	17.1987	0.314169
Bunomys fratrorum	36.1036	46.6977	17.1987	0.314169
Bunomys penitus	36.1036	46.6977	17.1987	0.314169
Bunomys prolatus	36.1036	46.6977	17.1987	0.314169
Chiropodomys gliroides	16.4168	48.7711	34.8121	0.568987
Chiruromys forbesi	19.9922	44.6167	35.3911	0.539635
Chiruromys lamia	19.9922	44.6167	35.3911	0.539635
Chiruromys vates	19.9922	44.6167	35.3911	0.539635
Chrotomys gonzalesi	20.5733	51.5379	27.8889	0.492017
Chrotomys mindorensis	20.5733	51.5379	27.8889	0.492017
Chrotomys silaceus	20.5733	51.5379	27.8889	0.492017
Chrotomys whiteheadi	20.5733	51.5379	27.8889	0.492017
Coccymys ruemmleri	15.6766	50.942	33.3814	0.569014
Colomys goslingi	64.3827	17.9965	17.6211	0.229199
Conilurus penicillatus	39.8892	33.2299	26.8809	0.378332
Crateromys australis	12.0672	52.9249	35.008	0.620786
Crateromys heaneyi	12.0672	52.9249	35.008	0.620786
Crateromys paulus	12.0672	52.9249	35.008	0.620786
Crateromys schadenbergi	12.0672	52.9249	35.008	0.620786
Crossomys moncktoni	63.7338	15.3513	20.9148	0.262133
Dasymys incomtus	24.6435	46.8421	28.5144	0.466471
Dephomys defua	30.1899	53.5255	16.2845	0.333443
Dephomys eburneae	30.1899	53.5255	16.2845	0.333443
Golunda ellioti	14.7762	63.3349	21.8888	0.50333
Grammomys cometes	21.6098	52.3413	26.0488	0.471732
Grammomys dolichurus	19.1348	54.3711	26.4941	0.494735
Grammomys macmillani	21.6098	52.3413	26.0488	0.471732
Grammomys poensis	19.5683	54.7611	25.6706	0.485407
Hadromys humei	21.3583	44.2803	34.3613	0.523476
Haeromys margarettae	30.3149	53.7144	15.9706	0.329318
Haeromys minahassae	11.471	55.058	33.471	0.621089
Haeromys pusillus	11.471	55.058	33.471	0.621089
Hapalomys delacouri	11.9389	58.0902	29.971	0.594653
Hapalomys longicaudatus	11.9389	58.0902	29.971	0.594653
Hybomys badius	55.2775	33.808	10.914	0.165896
Hybomys basilii	55.2775	33.808	10.914	0.165896
Hybomys lunaris	55.2775	33.808	10.914	0.165896
Hybomys univittatus	34.0125	46.391	19.5964	0.347037
Hybomys planifrons	13.8974	66.4937	19.6089	0.493947
Hybomys trivirgatus	55.2775	33.808	10.914	0.165896
Hydromys chrysogaster	73.1012	8.08925	18.8096	0.225669
Hydromys habbema	71.7682	14.9669	13.2651	0.162793
Hydromys shawmayeri	71.7682	14.9669	13.2651	0.162793
Hylomyscus aeta	22.3228	50.8062	26.871	0.471978
Hylomyscus alleni	21.8292	56.1137	22.0571	0.440385
Hylomyscus baeri	21.8292	56.1137	22.0571	0.440385
Hylomyscus carillus	21.8292	56.1137	22.0571	0.440385
Hylomyscus denniae	21.8292	56.1137	22.0571	0.440385
Hylomyscus grandis	21.8292	56.1137	22.0571	0.440385
Hylomyscus parvus	21.8292	56.1137	22.0571	0.440385
Hylomyscus stella	22.3228	50.8062	26.871	0.471978
Hyomys goliath	15.1573	46.8983	37.9444	0.597718
Leggadina forresti	25.6827	52.0668	22.2505	0.415323
Leggadina lakedownensis	30.3149	53.7144	15.9706	0.329318
Lemniscomys barbarus	15.078	50.3397	34.5822	0.5818
Lemniscomys bellieri	20.7668	47.0568	32.1764	0.516195
Lemniscomys griselda	15.078	50.3397	34.5822	0.5818
Lemniscomys hoogstraali	20.7668	47.0568	32.1764	0.516195
Lemniscomys linulus	20.7668	47.0568	32.1764	0.516195
Lemniscomys macculus	15.078	50.3397	34.5822	0.5818
Lemniscomys mittendorfi	20.7668	47.0568	32.1764	0.516195
Lemniscomys rosalia	20.7668	47.0568	32.1764	0.516195
Lemniscomys roseveari	20.7668	47.0568	32.1764	0.516195
Lemniscomys striatus	16.8314	49.2436	33.925	0.560225
Lemniscomys zebra	20.7668	47.0568	32.1764	0.516195
Lenothrix canus	25.8755	52.2814	21.8432	0.410806
Leopoldamys ciliatus	61.4647	19.9107	18.6244	0.245852
Leopoldamys edwardsi	61.4647	19.9107	18.6244	0.245852
Leopoldamys milleti	61.4647	19.9107	18.6244	0.245852
Leopoldamys neilli	61.4647	19.9107	18.6244	0.245852
Leopoldamys sabanus	48.4342	32.9112	18.6545	0.282019
Leopoldamys siporanus	61.4647	19.9107	18.6244	0.245852
Leporillus apicalis	16.4168	48.7711	34.8121	0.568987
Leporillus conditor	18.1027	46.3915	35.5054	0.55649
Macruromys elegans	16.4168	48.7711	34.8121	0.568987
Macruromys major	16.4168	48.7711	34.8121	0.568987
Malacomys cansdalei	39.2335	41.2473	19.5192	0.323396
Malacomys edwardsi	44.5048	37.3617	18.1335	0.29021
Malacomys longipes	53.5474	23.6001	22.8526	0.303378
Mallomys aroaensis	14.5277	45.962	39.5103	0.612048
Mallomys gunung	14.5277	45.962	39.5103	0.612048
Mallomys istapantap	14.5277	45.962	39.5103	0.612048
Mallomys rothschildi	14.5277	45.962	39.5103	0.612048
Mastomys natalensis	21.0634	48.2039	30.7327	0.505601
Maxomys alticola	31.8708	40.6805	27.4486	0.417918
Maxomys surifer	35.9441	43.4616	20.5943	0.347008
Maxomys whiteheadi	48.4342	32.9112	18.6545	0.282019
Melasmothrix naso	71.7051	16.4374	11.8576	0.142573
Melomys aerosus	20.8768	61.2344	17.8888	0.410497
Melomys arcium	20.8768	61.2344	17.8888	0.410497
Melomys bannisteri	20.8768	61.2344	17.8888	0.410497
Melomys bougainville	20.8768	61.2344	17.8888	0.410497
[truncated: 2,447 more rows]
